# Supplementary material for: The mEPN scheme: an intuitive and flexible graphical system for rendering biological pathways
Source: BMC Syst Biol. 2010 May 17;4:65. doi: 10.1186/1752-0509-4-65 (PMC2878301; doi:10.1186/1752-0509-4-65)
Supplement: Additional file 2 — mEPN Scheme Palette. Palette of mEPN glyphs for import into yED graph editor. [file 1752-0509-4-65-S2.ZIP]

Archive with 1 entries (1 files):
- Supp data 2 - mEPN Scheme Palette.graphml
