# Supplementary material for: The mEPN scheme: an intuitive and flexible graphical system for rendering biological pathways
Source: BMC Syst Biol. 2010 May 17;4:65. doi: 10.1186/1752-0509-4-65 (PMC2878301; doi:10.1186/1752-0509-4-65)
Supplement: Additional file 2 — mEPN Scheme Palette. Palette of mEPN glyphs for import into yED graph editor. [file 1752-0509-4-65-S2.ZIP › Supp data 2 - mEPN Scheme Palette.graphml]

<?xml version="1.0" encoding="UTF-8" standalone="no"?>
<graphml xmlns="http://graphml.graphdrawing.org/xmlns" xmlns:xsi="http://www.w3.org/2001/XMLSchema-instance" xmlns:y="http://www.yworks.com/xml/graphml" xsi:schemaLocation="http://graphml.graphdrawing.org/xmlns http://www.yworks.com/xml/schema/graphml/1.1/ygraphml.xsd">
  <!--Created by yFiles for Java 2.7-->
  <key for="graphml" id="d0" yfiles.type="resources"/>
  <key attr.name="url" attr.type="string" for="node" id="d1"/>
  <key attr.name="description" attr.type="string" for="node" id="d2"/>
  <key for="node" id="d3" yfiles.type="nodegraphics"/>
  <key attr.name="url" attr.type="string" for="edge" id="d4"/>
  <key attr.name="description" attr.type="string" for="edge" id="d5"/>
  <key for="edge" id="d6" yfiles.type="edgegraphics"/>
  <graph edgedefault="directed" id="G">
    <node id="n0">
      <data key="d3">
        <y:ShapeNode>
          <y:Geometry height="40.0" width="420.0" x="860.0" y="-560.0"/>
          <y:Fill color="#DEDCDC" transparent="false"/>
          <y:BorderStyle color="#000000" type="line" width="4.0"/>
          <y:NodeLabel alignment="center" autoSizePolicy="node_width" fontFamily="Arial Black" fontSize="24" fontStyle="plain" hasBackgroundColor="false" hasLineColor="false" height="37.84375" modelName="internal" modelPosition="c" textColor="#000000" visible="true" width="420.0" x="0.0" y="1.078125">EXTRACELLULAR
</y:NodeLabel>
          <y:Shape type="roundrectangle"/>
        </y:ShapeNode>
      </data>
    </node>
    <node id="n1">
      <data key="d3">
        <y:ShapeNode>
          <y:Geometry height="40.0" width="420.0" x="860.0" y="-500.0"/>
          <y:Fill color="#F2CCA5" transparent="false"/>
          <y:BorderStyle color="#000000" type="line" width="4.0"/>
          <y:NodeLabel alignment="center" autoSizePolicy="node_width" fontFamily="Arial Black" fontSize="24" fontStyle="plain" hasBackgroundColor="false" hasLineColor="false" height="37.84375" modelName="internal" modelPosition="c" textColor="#000000" visible="true" width="420.0" x="0.0" y="1.078125">CELL MEMBRANE
</y:NodeLabel>
          <y:Shape type="roundrectangle"/>
        </y:ShapeNode>
      </data>
    </node>
    <node id="n2">
      <data key="d3">
        <y:ShapeNode>
          <y:Geometry height="40.0" width="420.0" x="860.0" y="-320.0"/>
          <y:Fill color="#F3F49D" transparent="false"/>
          <y:BorderStyle color="#000000" type="line" width="4.0"/>
          <y:NodeLabel alignment="center" autoSizePolicy="node_width" fontFamily="Arial Black" fontSize="24" fontStyle="plain" hasBackgroundColor="false" hasLineColor="false" height="37.84375" modelName="internal" modelPosition="c" textColor="#000000" visible="true" width="420.0" x="0.0" y="1.078125">CYTOPLASM
</y:NodeLabel>
          <y:Shape type="roundrectangle"/>
        </y:ShapeNode>
      </data>
    </node>
    <node id="n3">
      <data key="d3">
        <y:ShapeNode>
          <y:Geometry height="40.0" width="420.0" x="1320.0" y="40.0"/>
          <y:Fill color="#CCCCFF" transparent="false"/>
          <y:BorderStyle color="#00FF00" type="line" width="4.0"/>
          <y:NodeLabel alignment="center" autoSizePolicy="node_width" fontFamily="Arial Black" fontSize="24" fontStyle="plain" hasBackgroundColor="false" hasLineColor="false" height="37.84375" modelName="internal" modelPosition="c" textColor="#000000" visible="true" width="420.0" x="0.0" y="1.078125">ENDOSOME
</y:NodeLabel>
          <y:Shape type="roundrectangle"/>
        </y:ShapeNode>
      </data>
    </node>
    <node id="n4">
      <data key="d3">
        <y:ShapeNode>
          <y:Geometry height="40.0" width="420.0" x="860.0" y="-140.0"/>
          <y:Fill color="#F2CFFF" transparent="false"/>
          <y:BorderStyle color="#0000FF" type="line" width="4.0"/>
          <y:NodeLabel alignment="center" autoSizePolicy="node_width" fontFamily="Arial Black" fontSize="24" fontStyle="plain" hasBackgroundColor="false" hasLineColor="false" height="37.84375" modelName="internal" modelPosition="c" textColor="#000000" visible="true" width="420.0" x="0.0" y="1.078125">MITOCHONDRIAL LUMEN
</y:NodeLabel>
          <y:Shape type="roundrectangle"/>
        </y:ShapeNode>
      </data>
    </node>
    <node id="n5">
      <data key="d3">
        <y:ShapeNode>
          <y:Geometry height="40.0" width="420.0" x="860.0" y="-200.0"/>
          <y:Fill color="#F2CFFF" transparent="false"/>
          <y:BorderStyle color="#FF0000" type="line" width="4.0"/>
          <y:NodeLabel alignment="center" autoSizePolicy="node_width" fontFamily="Arial Black" fontSize="24" fontStyle="plain" hasBackgroundColor="false" hasLineColor="false" height="37.84375" modelName="internal" modelPosition="c" textColor="#000000" visible="true" width="420.0" x="0.0" y="1.078125">MITOCHONDRIAL MEMBRANE
</y:NodeLabel>
          <y:Shape type="roundrectangle"/>
        </y:ShapeNode>
      </data>
    </node>
    <node id="n6">
      <data key="d3">
        <y:ShapeNode>
          <y:Geometry height="40.0" width="420.0" x="860.0" y="-80.0"/>
          <y:Fill color="#BAE0BA" transparent="false"/>
          <y:BorderStyle color="#000000" type="line" width="4.0"/>
          <y:NodeLabel alignment="center" autoSizePolicy="node_width" fontFamily="Arial Black" fontSize="24" fontStyle="plain" hasBackgroundColor="false" hasLineColor="false" height="37.84375" modelName="internal" modelPosition="c" textColor="#000000" visible="true" width="420.0" x="0.0" y="1.078125">NUCLEUS
</y:NodeLabel>
          <y:Shape type="roundrectangle"/>
        </y:ShapeNode>
      </data>
    </node>
    <node id="n7">
      <data key="d3">
        <y:ShapeNode>
          <y:Geometry height="20.0" width="20.0" x="150.0" y="190.0"/>
          <y:Fill hasColor="false" transparent="false"/>
          <y:BorderStyle hasColor="false" type="line" width="2.0"/>
          <y:NodeLabel alignment="center" autoSizePolicy="node_width" fontFamily="Dialog" fontSize="13" fontStyle="plain" hasBackgroundColor="false" hasLineColor="false" height="19.92626953125" modelName="internal" modelPosition="c" textColor="#000000" visible="true" width="20.0" x="0.0" y="0.036865234375">
</y:NodeLabel>
          <y:Shape type="ellipse"/>
        </y:ShapeNode>
      </data>
    </node>
    <node id="n8">
      <data key="d3">
        <y:ShapeNode>
          <y:Geometry height="20.0" width="20.0" x="290.0" y="190.0"/>
          <y:Fill hasColor="false" transparent="false"/>
          <y:BorderStyle hasColor="false" type="line" width="2.0"/>
          <y:NodeLabel alignment="center" autoSizePolicy="node_width" fontFamily="Dialog" fontSize="13" fontStyle="plain" hasBackgroundColor="false" hasLineColor="false" height="19.92626953125" modelName="internal" modelPosition="tl" textColor="#000000" visible="true" width="20.0" x="4.0" y="4.0">
</y:NodeLabel>
          <y:Shape type="ellipse"/>
        </y:ShapeNode>
      </data>
    </node>
    <node id="n9">
      <data key="d3">
        <y:ShapeNode>
          <y:Geometry height="40.0" width="100.0" x="310.0" y="180.0"/>
          <y:Fill hasColor="false" transparent="false"/>
          <y:BorderStyle hasColor="false" type="line" width="2.0"/>
          <y:NodeLabel alignment="left" autoSizePolicy="content" fontFamily="Dialog" fontSize="24" fontStyle="plain" hasBackgroundColor="false" hasLineColor="false" height="33.40234375" modelName="internal" modelPosition="l" textColor="#000000" visible="true" width="166.66796875" x="4.0" y="3.298828125">INTERACTION</y:NodeLabel>
          <y:Shape type="roundrectangle"/>
        </y:ShapeNode>
      </data>
    </node>
    <node id="n10">
      <data key="d3">
        <y:ShapeNode>
          <y:Geometry height="20.0" width="20.0" x="150.0" y="410.0"/>
          <y:Fill hasColor="false" transparent="false"/>
          <y:BorderStyle hasColor="false" type="line" width="2.0"/>
          <y:NodeLabel alignment="center" autoSizePolicy="node_width" fontFamily="Dialog" fontSize="13" fontStyle="plain" hasBackgroundColor="false" hasLineColor="false" height="19.92626953125" modelName="internal" modelPosition="c" textColor="#000000" visible="true" width="20.0" x="0.0" y="0.036865234375">
</y:NodeLabel>
          <y:Shape type="ellipse"/>
        </y:ShapeNode>
      </data>
    </node>
    <node id="n11">
      <data key="d3">
        <y:ShapeNode>
          <y:Geometry height="20.0" width="20.0" x="290.0" y="410.0"/>
          <y:Fill hasColor="false" transparent="false"/>
          <y:BorderStyle hasColor="false" type="line" width="2.0"/>
          <y:NodeLabel alignment="center" autoSizePolicy="node_width" fontFamily="Dialog" fontSize="13" fontStyle="plain" hasBackgroundColor="false" hasLineColor="false" height="19.92626953125" modelName="internal" modelPosition="tl" textColor="#000000" visible="true" width="20.0" x="4.0" y="4.0">
</y:NodeLabel>
          <y:Shape type="ellipse"/>
        </y:ShapeNode>
      </data>
    </node>
    <node id="n12">
      <data key="d3">
        <y:ShapeNode>
          <y:Geometry height="20.0" width="20.0" x="150.0" y="280.0"/>
          <y:Fill hasColor="false" transparent="false"/>
          <y:BorderStyle hasColor="false" type="line" width="2.0"/>
          <y:NodeLabel alignment="center" autoSizePolicy="node_width" fontFamily="Dialog" fontSize="25" fontStyle="plain" hasBackgroundColor="false" hasLineColor="false" height="34.62744140625" modelName="internal" modelPosition="tl" textColor="#000000" visible="true" width="20.0" x="4.0" y="4.0">
</y:NodeLabel>
          <y:Shape type="ellipse"/>
        </y:ShapeNode>
      </data>
    </node>
    <node id="n13">
      <data key="d3">
        <y:ShapeNode>
          <y:Geometry height="20.0" width="20.0" x="290.0" y="280.0"/>
          <y:Fill hasColor="false" transparent="false"/>
          <y:BorderStyle hasColor="false" type="line" width="2.0"/>
          <y:NodeLabel alignment="center" autoSizePolicy="node_width" fontFamily="Dialog" fontSize="13" fontStyle="plain" hasBackgroundColor="false" hasLineColor="false" height="19.92626953125" modelName="internal" modelPosition="tl" textColor="#000000" visible="true" width="20.0" x="4.0" y="4.0">
</y:NodeLabel>
          <y:Shape type="ellipse"/>
        </y:ShapeNode>
      </data>
    </node>
    <node id="n14">
      <data key="d3">
        <y:ShapeNode>
          <y:Geometry height="40.0" width="100.0" x="310.0" y="270.0"/>
          <y:Fill hasColor="false" transparent="false"/>
          <y:BorderStyle hasColor="false" type="line" width="2.0"/>
          <y:NodeLabel alignment="left" autoSizePolicy="content" fontFamily="Dialog" fontSize="24" fontStyle="plain" hasBackgroundColor="false" hasLineColor="false" height="33.40234375" modelName="internal" modelPosition="l" textColor="#000000" visible="true" width="237.35546875" x="4.0" y="3.298828125">DETAILS UNKNOWN</y:NodeLabel>
          <y:Shape type="roundrectangle"/>
        </y:ShapeNode>
      </data>
    </node>
    <node id="n15">
      <data key="d3">
        <y:ShapeNode>
          <y:Geometry height="40.0" width="100.0" x="1120.0" y="-750.0"/>
          <y:Fill hasColor="false" transparent="false"/>
          <y:BorderStyle hasColor="false" type="line" width="1.0"/>
          <y:NodeLabel alignment="center" autoSizePolicy="content" fontFamily="Arial Black" fontSize="40" fontStyle="plain" hasBackgroundColor="false" hasLineColor="false" height="60.40625" modelName="internal" modelPosition="c" textColor="#800000" visible="true" width="632.84765625" x="-266.423828125" y="-10.203125">CELLULAR COMPARTMENTS</y:NodeLabel>
          <y:Shape type="roundrectangle"/>
        </y:ShapeNode>
      </data>
    </node>
    <node id="n16">
      <data key="d3">
        <y:ShapeNode>
          <y:Geometry height="40.0" width="100.0" x="-180.0" y="50.0"/>
          <y:Fill hasColor="false" transparent="false"/>
          <y:BorderStyle hasColor="false" type="line" width="1.0"/>
          <y:NodeLabel alignment="center" autoSizePolicy="content" fontFamily="Arial Black" fontSize="40" fontStyle="plain" hasBackgroundColor="false" hasLineColor="false" height="60.40625" modelName="free" modelPosition="anywhere" textColor="#800000" visible="true" width="441.71484375" x="-170.0" y="-10.203125">EDGE ANNOTATION</y:NodeLabel>
          <y:Shape type="roundrectangle"/>
        </y:ShapeNode>
      </data>
    </node>
    <node id="n17">
      <data key="d3">
        <y:ShapeNode>
          <y:Geometry height="40.0" width="100.0" x="-870.0" y="-750.0"/>
          <y:Fill hasColor="false" transparent="false"/>
          <y:BorderStyle hasColor="false" type="line" width="1.0"/>
          <y:NodeLabel alignment="center" autoSizePolicy="content" fontFamily="Arial Black" fontSize="40" fontStyle="plain" hasBackgroundColor="false" hasLineColor="false" height="60.40625" modelName="internal" modelPosition="c" textColor="#800000" visible="true" width="292.80859375" x="-96.404296875" y="-10.203125">COMPONENT</y:NodeLabel>
          <y:Shape type="roundrectangle"/>
        </y:ShapeNode>
      </data>
    </node>
    <node id="n18">
      <data key="d3">
        <y:ShapeNode>
          <y:Geometry height="20.0" width="20.0" x="150.0" y="360.0"/>
          <y:Fill hasColor="false" transparent="false"/>
          <y:BorderStyle hasColor="false" type="line" width="2.0"/>
          <y:NodeLabel alignment="center" autoSizePolicy="node_width" fontFamily="Dialog" fontSize="25" fontStyle="plain" hasBackgroundColor="false" hasLineColor="false" height="34.62744140625" modelName="internal" modelPosition="c" textColor="#000000" visible="true" width="20.0" x="0.0" y="-7.313720703125">
</y:NodeLabel>
          <y:Shape type="ellipse"/>
        </y:ShapeNode>
      </data>
    </node>
    <node id="n19">
      <data key="d3">
        <y:ShapeNode>
          <y:Geometry height="20.0" width="20.0" x="290.0" y="360.0"/>
          <y:Fill hasColor="false" transparent="false"/>
          <y:BorderStyle hasColor="false" type="line" width="2.0"/>
          <y:NodeLabel alignment="center" autoSizePolicy="node_width" fontFamily="Dialog" fontSize="13" fontStyle="plain" hasBackgroundColor="false" hasLineColor="false" height="19.92626953125" modelName="internal" modelPosition="tl" textColor="#000000" visible="true" width="20.0" x="4.0" y="4.0">
</y:NodeLabel>
          <y:Shape type="ellipse"/>
        </y:ShapeNode>
      </data>
    </node>
    <node id="n20">
      <data key="d3">
        <y:ShapeNode>
          <y:Geometry height="40.0" width="100.0" x="310.0" y="350.0"/>
          <y:Fill hasColor="false" transparent="false"/>
          <y:BorderStyle hasColor="false" type="line" width="2.0"/>
          <y:NodeLabel alignment="left" autoSizePolicy="content" fontFamily="Dialog" fontSize="24" fontStyle="plain" hasBackgroundColor="false" hasLineColor="false" height="33.40234375" modelName="internal" modelPosition="l" textColor="#000000" visible="true" width="228.00390625" x="4.0" y="3.298828125">PATHWAY OUTPUT</y:NodeLabel>
          <y:Shape type="roundrectangle"/>
        </y:ShapeNode>
      </data>
    </node>
    <node id="n21">
      <data key="d3">
        <y:ShapeNode>
          <y:Geometry height="20.0" width="20.0" x="150.0" y="320.0"/>
          <y:Fill hasColor="false" transparent="false"/>
          <y:BorderStyle hasColor="false" type="line" width="2.0"/>
          <y:NodeLabel alignment="center" autoSizePolicy="node_width" fontFamily="Dialog" fontSize="13" fontStyle="plain" hasBackgroundColor="false" hasLineColor="false" height="19.92626953125" modelName="free" modelPosition="anywhere" textColor="#000000" visible="true" width="20.0" x="0.0" y="0.036865234375">
</y:NodeLabel>
          <y:Shape type="ellipse"/>
        </y:ShapeNode>
      </data>
    </node>
    <node id="n22">
      <data key="d3">
        <y:ShapeNode>
          <y:Geometry height="20.0" width="20.0" x="290.0" y="320.0"/>
          <y:Fill hasColor="false" transparent="false"/>
          <y:BorderStyle hasColor="false" type="line" width="2.0"/>
          <y:NodeLabel alignment="center" autoSizePolicy="node_width" fontFamily="Dialog" fontSize="13" fontStyle="plain" hasBackgroundColor="false" hasLineColor="false" height="19.92626953125" modelName="internal" modelPosition="tl" textColor="#000000" visible="true" width="20.0" x="4.0" y="4.0">
</y:NodeLabel>
          <y:Shape type="ellipse"/>
        </y:ShapeNode>
      </data>
    </node>
    <node id="n23">
      <data key="d3">
        <y:ShapeNode>
          <y:Geometry height="40.0" width="100.0" x="310.0" y="310.0"/>
          <y:Fill hasColor="false" transparent="false"/>
          <y:BorderStyle hasColor="false" type="line" width="2.0"/>
          <y:NodeLabel alignment="left" autoSizePolicy="content" fontFamily="Dialog" fontSize="24" fontStyle="plain" hasBackgroundColor="false" hasLineColor="false" height="33.40234375" modelName="internal" modelPosition="l" textColor="#000000" visible="true" width="201.34375" x="4.0" y="3.298828125">PATHWAY INPUT</y:NodeLabel>
          <y:Shape type="roundrectangle"/>
        </y:ShapeNode>
      </data>
    </node>
    <node id="n24">
      <data key="d3">
        <y:ShapeNode>
          <y:Geometry height="40.0" width="100.0" x="-960.0" y="-370.0"/>
          <y:Fill color="#CC99FF" transparent="false"/>
          <y:BorderStyle color="#000000" type="line" width="1.0"/>
          <y:NodeLabel alignment="center" autoSizePolicy="node_width" fontFamily="Arial" fontSize="13" fontStyle="plain" hasBackgroundColor="false" hasLineColor="false" height="18.5234375" modelName="internal" modelPosition="c" textColor="#000000" visible="true" width="100.0" x="0.0" y="10.73828125">
</y:NodeLabel>
          <y:Shape type="ellipse"/>
        </y:ShapeNode>
      </data>
    </node>
    <node id="n25">
      <data key="d3">
        <y:ShapeNode>
          <y:Geometry height="40.0" width="120.0" x="-970.0" y="-650.0"/>
          <y:Fill color="#FFFF99" transparent="false"/>
          <y:BorderStyle color="#000000" type="line" width="1.0"/>
          <y:NodeLabel alignment="center" autoSizePolicy="content" fontFamily="Arial" fontSize="13" fontStyle="plain" hasBackgroundColor="false" hasLineColor="false" height="18.5234375" modelName="internal" modelPosition="c" textColor="#000000" visible="true" width="7.61181640625" x="56.194091796875" y="10.73828125">
</y:NodeLabel>
          <y:Shape type="roundrectangle"/>
        </y:ShapeNode>
      </data>
    </node>
    <node id="n26">
      <data key="d3">
        <y:ShapeNode>
          <y:Geometry height="20.0" width="20.0" x="250.0" y="-380.0"/>
          <y:Fill color="#F0FFFF" transparent="false"/>
          <y:BorderStyle color="#000000" type="line" width="1.0"/>
          <y:NodeLabel alignment="center" autoSizePolicy="node_width" fontFamily="Arial" fontSize="13" fontStyle="plain" hasBackgroundColor="false" hasLineColor="false" height="18.5234375" modelName="internal" modelPosition="c" textColor="#000000" visible="true" width="20.0" x="0.0" y="0.73828125">-P</y:NodeLabel>
          <y:Shape type="ellipse"/>
        </y:ShapeNode>
      </data>
    </node>
    <node id="n27">
      <data key="d3">
        <y:ShapeNode>
          <y:Geometry height="20.0" width="20.0" x="170.0" y="-620.0"/>
          <y:Fill color="#FFFF99" transparent="false"/>
          <y:BorderStyle color="#000000" type="line" width="1.0"/>
          <y:NodeLabel alignment="center" autoSizePolicy="node_width" fontFamily="Arial" fontSize="13" fontStyle="plain" hasBackgroundColor="false" hasLineColor="false" height="18.5234375" modelName="internal" modelPosition="c" textColor="#000000" visible="true" width="20.0" x="0.0" y="0.73828125">B</y:NodeLabel>
          <y:Shape type="ellipse"/>
        </y:ShapeNode>
      </data>
    </node>
    <node id="n28">
      <data key="d3">
        <y:ShapeNode>
          <y:Geometry height="20.0" width="20.0" x="170.0" y="-540.0"/>
          <y:Fill color="#FFCC99" transparent="false"/>
          <y:BorderStyle color="#000000" type="line" width="1.0"/>
          <y:NodeLabel alignment="center" autoSizePolicy="node_width" fontFamily="Arial" fontSize="13" fontStyle="plain" hasBackgroundColor="false" hasLineColor="false" height="18.5234375" modelName="internal" modelPosition="c" textColor="#000000" visible="true" width="20.0" x="0.0" y="0.73828125">D</y:NodeLabel>
          <y:Shape type="ellipse"/>
        </y:ShapeNode>
      </data>
    </node>
    <node id="n29">
      <data key="d3">
        <y:ShapeNode>
          <y:Geometry height="20.0" width="20.0" x="170.0" y="-500.0"/>
          <y:Fill color="#9999FF" transparent="false"/>
          <y:BorderStyle color="#000000" type="line" width="1.0"/>
          <y:NodeLabel alignment="center" autoSizePolicy="node_width" fontFamily="Arial" fontSize="13" fontStyle="plain" hasBackgroundColor="false" hasLineColor="false" height="18.5234375" modelName="internal" modelPosition="c" textColor="#000000" visible="true" width="20.0" x="0.0" y="0.73828125">C</y:NodeLabel>
          <y:Shape type="ellipse"/>
        </y:ShapeNode>
      </data>
    </node>
    <node id="n30">
      <data key="d3">
        <y:ShapeNode>
          <y:Geometry height="20.0" width="20.0" x="260.0" y="-750.0"/>
          <y:Fill color="#CC99FF" transparent="false"/>
          <y:BorderStyle color="#000000" type="line" width="1.0"/>
          <y:NodeLabel alignment="center" autoSizePolicy="content" fontFamily="Arial" fontSize="13" fontStyle="plain" hasBackgroundColor="false" hasLineColor="false" height="18.5234375" modelName="internal" modelPosition="c" textColor="#000000" visible="true" width="23.5" x="-1.75" y="0.73828125">OR</y:NodeLabel>
          <y:Shape type="ellipse"/>
        </y:ShapeNode>
      </data>
    </node>
    <node id="n31">
      <data key="d3">
        <y:ShapeNode>
          <y:Geometry height="20.0" width="20.0" x="250.0" y="-620.0"/>
          <y:Fill color="#FFFF99" transparent="false"/>
          <y:BorderStyle color="#000000" type="line" width="1.0"/>
          <y:NodeLabel alignment="center" autoSizePolicy="node_width" fontFamily="Arial" fontSize="13" fontStyle="plain" hasBackgroundColor="false" hasLineColor="false" height="18.5234375" modelName="internal" modelPosition="c" textColor="#000000" visible="true" width="20.0" x="0.0" y="0.73828125">O</y:NodeLabel>
          <y:Shape type="ellipse"/>
        </y:ShapeNode>
      </data>
    </node>
    <node id="n32">
      <data key="d3">
        <y:ShapeNode>
          <y:Geometry height="20.0" width="20.0" x="170.0" y="-380.0"/>
          <y:Fill color="#F0FFFF" transparent="false"/>
          <y:BorderStyle color="#000000" type="line" width="1.0"/>
          <y:NodeLabel alignment="center" autoSizePolicy="node_width" fontFamily="Arial" fontSize="13" fontStyle="plain" hasBackgroundColor="false" hasLineColor="false" height="18.5234375" modelName="internal" modelPosition="c" textColor="#000000" visible="true" width="20.0" x="0.0" y="0.73828125">P</y:NodeLabel>
          <y:Shape type="ellipse"/>
        </y:ShapeNode>
      </data>
    </node>
    <node id="n33">
      <data key="d3">
        <y:ShapeNode>
          <y:Geometry height="20.0" width="20.0" x="170.0" y="-750.0"/>
          <y:Fill color="#FF9900" transparent="false"/>
          <y:BorderStyle color="#000000" type="line" width="1.0"/>
          <y:NodeLabel alignment="center" autoSizePolicy="node_width" fontFamily="Arial" fontSize="13" fontStyle="plain" hasBackgroundColor="false" hasLineColor="false" height="18.5234375" modelName="internal" modelPosition="c" textColor="#000000" visible="true" width="20.0" x="0.0" y="0.73828125">&amp;</y:NodeLabel>
          <y:Shape type="ellipse"/>
        </y:ShapeNode>
      </data>
    </node>
    <node id="n34">
      <data key="d3">
        <y:ShapeNode>
          <y:Geometry height="40.0" width="100.0" x="-810.0" y="-650.0"/>
          <y:Fill hasColor="false" transparent="false"/>
          <y:BorderStyle hasColor="false" type="line" width="1.0"/>
          <y:NodeLabel alignment="left" autoSizePolicy="content" fontFamily="Dialog" fontSize="24" fontStyle="plain" hasBackgroundColor="false" hasLineColor="false" height="33.40234375" modelName="internal" modelPosition="l" textColor="#000000" visible="true" width="234.70703125" x="4.0" y="3.298828125">PROTEIN COMPLEX</y:NodeLabel>
          <y:Shape type="roundrectangle"/>
        </y:ShapeNode>
      </data>
    </node>
    <node id="n35">
      <data key="d3">
        <y:ShapeNode>
          <y:Geometry height="40.0" width="100.0" x="-810.0" y="-370.0"/>
          <y:Fill hasColor="false" transparent="false"/>
          <y:BorderStyle hasColor="false" type="line" width="1.0"/>
          <y:NodeLabel alignment="left" autoSizePolicy="content" fontFamily="Dialog" fontSize="24" fontStyle="plain" hasBackgroundColor="false" hasLineColor="false" height="62.8046875" modelName="internal" modelPosition="l" textColor="#000000" visible="true" width="113.34765625" x="4.0" y="-11.40234375">GENERIC
ENTITY</y:NodeLabel>
          <y:Shape type="roundrectangle"/>
        </y:ShapeNode>
      </data>
    </node>
    <node id="n36">
      <data key="d3">
        <y:ShapeNode>
          <y:Geometry height="40.0" width="100.0" x="-810.0" y="-510.0"/>
          <y:Fill hasColor="false" transparent="false"/>
          <y:BorderStyle hasColor="false" type="line" width="1.0"/>
          <y:NodeLabel alignment="left" autoSizePolicy="content" fontFamily="Dialog" fontSize="24" fontStyle="plain" hasBackgroundColor="false" hasLineColor="false" height="33.40234375" modelName="internal" modelPosition="l" textColor="#000000" visible="true" width="72.015625" x="4.0" y="3.298828125">GENE</y:NodeLabel>
          <y:Shape type="roundrectangle"/>
        </y:ShapeNode>
      </data>
    </node>
    <node id="n37">
      <data key="d3">
        <y:ShapeNode>
          <y:Geometry height="40.0" width="40.0" x="80.0" y="-760.0"/>
          <y:Fill hasColor="false" transparent="false"/>
          <y:BorderStyle hasColor="false" type="line" width="1.0"/>
          <y:NodeLabel alignment="left" autoSizePolicy="content" fontFamily="Dialog" fontSize="24" fontStyle="plain" hasBackgroundColor="false" hasLineColor="false" height="33.40234375" modelName="internal" modelPosition="l" textColor="#000000" visible="true" width="54.671875" x="4.0" y="3.298828125">AND</y:NodeLabel>
          <y:Shape type="roundrectangle"/>
        </y:ShapeNode>
      </data>
    </node>
    <node id="n38">
      <data key="d3">
        <y:ShapeNode>
          <y:Geometry height="40.0" width="40.0" x="310.0" y="-760.0"/>
          <y:Fill hasColor="false" transparent="false"/>
          <y:BorderStyle hasColor="false" type="line" width="1.0"/>
          <y:NodeLabel alignment="left" autoSizePolicy="content" fontFamily="Dialog" fontSize="24" fontStyle="plain" hasBackgroundColor="false" hasLineColor="false" height="33.40234375" modelName="internal" modelPosition="l" textColor="#000000" visible="true" width="40.0" x="4.0" y="3.298828125">OR</y:NodeLabel>
          <y:Shape type="roundrectangle"/>
        </y:ShapeNode>
      </data>
    </node>
    <node id="n39">
      <data key="d3">
        <y:ShapeNode>
          <y:Geometry height="40.0" width="40.0" x="90.0" y="-390.0"/>
          <y:Fill hasColor="false" transparent="false"/>
          <y:BorderStyle hasColor="false" type="line" width="4.0"/>
          <y:NodeLabel alignment="left" autoSizePolicy="content" fontFamily="Dialog" fontSize="24" fontStyle="plain" hasBackgroundColor="false" hasLineColor="false" height="33.40234375" modelName="internal" modelPosition="r" textColor="#000000" visible="true" width="244.046875" x="-208.046875" y="3.298828125">PHOSPHORYLATION</y:NodeLabel>
          <y:Shape type="roundrectangle"/>
        </y:ShapeNode>
      </data>
    </node>
    <node id="n40">
      <data key="d3">
        <y:ShapeNode>
          <y:Geometry height="40.0" width="40.0" x="90.0" y="-350.0"/>
          <y:Fill hasColor="false" transparent="false"/>
          <y:BorderStyle hasColor="false" type="line" width="1.0"/>
          <y:NodeLabel alignment="left" autoSizePolicy="content" fontFamily="Dialog" fontSize="24" fontStyle="plain" hasBackgroundColor="false" hasLineColor="false" height="33.40234375" modelName="internal" modelPosition="r" textColor="#000000" visible="true" width="318.70703125" x="-282.70703125" y="3.298828125">AUTO-PHOSPHORYLATION</y:NodeLabel>
          <y:Shape type="roundrectangle"/>
        </y:ShapeNode>
      </data>
    </node>
    <node id="n41">
      <data key="d3">
        <y:ShapeNode>
          <y:Geometry height="40.0" width="40.0" x="90.0" y="-630.0"/>
          <y:Fill hasColor="false" transparent="false"/>
          <y:BorderStyle hasColor="false" type="line" width="1.0"/>
          <y:NodeLabel alignment="left" autoSizePolicy="content" fontFamily="Dialog" fontSize="24" fontStyle="plain" hasBackgroundColor="false" hasLineColor="false" height="33.40234375" modelName="internal" modelPosition="r" textColor="#000000" visible="true" width="104.0078125" x="-68.0078125" y="3.298828125">BINDING</y:NodeLabel>
          <y:Shape type="roundrectangle"/>
        </y:ShapeNode>
      </data>
    </node>
    <node id="n42">
      <data key="d3">
        <y:ShapeNode>
          <y:Geometry height="40.0" width="40.0" x="310.0" y="-630.0"/>
          <y:Fill hasColor="false" transparent="false"/>
          <y:BorderStyle hasColor="false" type="line" width="4.0"/>
          <y:NodeLabel alignment="left" autoSizePolicy="content" fontFamily="Dialog" fontSize="24" fontStyle="plain" hasBackgroundColor="false" hasLineColor="false" height="33.40234375" modelName="internal" modelPosition="l" textColor="#000000" visible="true" width="210.6953125" x="4.0" y="3.298828125">OLIGERMISATION</y:NodeLabel>
          <y:Shape type="roundrectangle"/>
        </y:ShapeNode>
      </data>
    </node>
    <node id="n43">
      <data key="d3">
        <y:ShapeNode>
          <y:Geometry height="40.0" width="40.0" x="90.0" y="-550.0"/>
          <y:Fill hasColor="false" transparent="false"/>
          <y:BorderStyle hasColor="false" type="line" width="1.0"/>
          <y:NodeLabel alignment="left" autoSizePolicy="content" fontFamily="Dialog" fontSize="24" fontStyle="plain" hasBackgroundColor="false" hasLineColor="false" height="33.40234375" modelName="internal" modelPosition="r" textColor="#000000" visible="true" width="176.01953125" x="-140.01953125" y="3.298828125">DISSOCIATION</y:NodeLabel>
          <y:Shape type="roundrectangle"/>
        </y:ShapeNode>
      </data>
    </node>
    <node id="n44">
      <data key="d3">
        <y:ShapeNode>
          <y:Geometry height="40.0" width="40.0" x="90.0" y="-590.0"/>
          <y:Fill hasColor="false" transparent="false"/>
          <y:BorderStyle hasColor="false" type="line" width="1.0"/>
          <y:NodeLabel alignment="left" autoSizePolicy="content" fontFamily="Dialog" fontSize="24" fontStyle="plain" hasBackgroundColor="false" hasLineColor="false" height="33.40234375" modelName="internal" modelPosition="r" textColor="#000000" visible="true" width="133.38671875" x="-97.38671875" y="3.298828125">CLEAVAGE</y:NodeLabel>
          <y:Shape type="roundrectangle"/>
        </y:ShapeNode>
      </data>
    </node>
    <node id="n45">
      <data key="d3">
        <y:ShapeNode>
          <y:Geometry height="40.0" width="40.0" x="310.0" y="-390.0"/>
          <y:Fill hasColor="false" transparent="false"/>
          <y:BorderStyle hasColor="false" type="line" width="1.0"/>
          <y:NodeLabel alignment="left" autoSizePolicy="content" fontFamily="Dialog" fontSize="24" fontStyle="plain" hasBackgroundColor="false" hasLineColor="false" height="33.40234375" modelName="internal" modelPosition="l" textColor="#000000" visible="true" width="277.38671875" x="4.0" y="3.298828125">DEPHOSPHORYLATION</y:NodeLabel>
          <y:Shape type="roundrectangle"/>
        </y:ShapeNode>
      </data>
    </node>
    <node id="n46">
      <data key="d3">
        <y:ShapeNode>
          <y:Geometry height="40.0" width="40.0" x="90.0" y="-510.0"/>
          <y:Fill hasColor="false" transparent="false"/>
          <y:BorderStyle hasColor="false" type="line" width="1.0"/>
          <y:NodeLabel alignment="left" autoSizePolicy="content" fontFamily="Dialog" fontSize="24" fontStyle="plain" hasBackgroundColor="false" hasLineColor="false" height="33.40234375" modelName="internal" modelPosition="r" textColor="#000000" visible="true" width="136.046875" x="-100.046875" y="3.298828125">CATALYSIS</y:NodeLabel>
          <y:Shape type="roundrectangle"/>
        </y:ShapeNode>
      </data>
    </node>
    <node id="n47">
      <data key="d3">
        <y:ShapeNode>
          <y:Geometry height="40.0" width="40.0" x="310.0" y="50.0"/>
          <y:Fill hasColor="false" transparent="false"/>
          <y:BorderStyle hasColor="false" type="line" width="2.0"/>
          <y:NodeLabel alignment="left" autoSizePolicy="content" fontFamily="Dialog" fontSize="24" fontStyle="plain" hasBackgroundColor="false" hasLineColor="false" height="33.40234375" modelName="internal" modelPosition="l" textColor="#000000" visible="true" width="145.38671875" x="4.0" y="3.298828125">CATALYSES</y:NodeLabel>
          <y:Shape type="roundrectangle"/>
        </y:ShapeNode>
      </data>
    </node>
    <node id="n48">
      <data key="d3">
        <y:ShapeNode>
          <y:Geometry height="40.0" width="40.0" x="-840.0" y="10.0"/>
          <y:Fill hasColor="false" transparent="false"/>
          <y:BorderStyle hasColor="false" type="line" width="1.0"/>
          <y:NodeLabel alignment="left" autoSizePolicy="content" fontFamily="Dialog" fontSize="24" fontStyle="plain" hasBackgroundColor="false" hasLineColor="false" height="62.8046875" modelName="internal" modelPosition="l" textColor="#000000" visible="true" width="289.375" x="4.0" y="-11.40234375">ENERGY/
MOLECLUAR TRANSFER</y:NodeLabel>
          <y:Shape type="roundrectangle"/>
        </y:ShapeNode>
      </data>
    </node>
    <node id="n49">
      <data key="d3">
        <y:ShapeNode>
          <y:Geometry height="20.0" width="20.0" x="250.0" y="-580.0"/>
          <y:Fill color="#BFBFBF" transparent="false"/>
          <y:BorderStyle color="#000000" type="line" width="1.0"/>
          <y:NodeLabel alignment="center" autoSizePolicy="content" fontFamily="Arial" fontSize="13" fontStyle="plain" hasBackgroundColor="false" hasLineColor="false" height="18.5234375" modelName="internal" modelPosition="c" textColor="#000000" visible="true" width="21.341796875" x="-0.6708984375" y="0.73828125">AX</y:NodeLabel>
          <y:Shape type="ellipse"/>
        </y:ShapeNode>
      </data>
    </node>
    <node id="n50">
      <data key="d3">
        <y:ShapeNode>
          <y:Geometry height="20.0" width="20.0" x="170.0" y="-340.0"/>
          <y:Fill color="#F0FFFF" transparent="false"/>
          <y:BorderStyle color="#000000" type="line" width="1.0"/>
          <y:NodeLabel alignment="center" autoSizePolicy="node_width" fontFamily="Arial" fontSize="13" fontStyle="plain" hasBackgroundColor="false" hasLineColor="false" height="18.5234375" modelName="internal" modelPosition="c" textColor="#000000" visible="true" width="21.341796875" x="-0.6708984375" y="0.73828125">AP</y:NodeLabel>
          <y:Shape type="ellipse"/>
        </y:ShapeNode>
      </data>
    </node>
    <node id="n51">
      <data key="d3">
        <y:ShapeNode>
          <y:Geometry height="40.0" width="40.0" x="310.0" y="-590.0"/>
          <y:Fill hasColor="false" transparent="false"/>
          <y:BorderStyle hasColor="false" type="line" width="4.0"/>
          <y:NodeLabel alignment="left" autoSizePolicy="content" fontFamily="Dialog" fontSize="24" fontStyle="plain" hasBackgroundColor="false" hasLineColor="false" height="33.40234375" modelName="internal" modelPosition="l" textColor="#000000" visible="true" width="208.046875" x="4.0" y="3.298828125">AUTO-CLEAVAGE</y:NodeLabel>
          <y:Shape type="roundrectangle"/>
        </y:ShapeNode>
      </data>
    </node>
    <node id="n52">
      <data key="d3">
        <y:ShapeNode>
          <y:Geometry height="20.0" width="120.0" x="-970.0" y="-500.0"/>
          <y:Fill color="#BAE0BA" transparent="false"/>
          <y:BorderStyle color="#000000" type="line" width="1.0"/>
          <y:NodeLabel alignment="center" autoSizePolicy="node_width" fontFamily="Arial" fontSize="13" fontStyle="plain" hasBackgroundColor="false" hasLineColor="false" height="4.0" modelName="internal" modelPosition="c" textColor="#000000" visible="true" width="120.0" x="0.0" y="8.0"/>
          <y:Shape type="rectangle"/>
        </y:ShapeNode>
      </data>
    </node>
    <node id="n53">
      <data key="d3">
        <y:ShapeNode>
          <y:Geometry height="30.0" width="360.0" x="-390.0" y="-615.0"/>
          <y:Fill hasColor="false" transparent="false"/>
          <y:BorderStyle hasColor="false" type="line" width="1.0"/>
          <y:NodeLabel alignment="center" autoSizePolicy="content" fontFamily="Arial Black" fontSize="40" fontStyle="plain" hasBackgroundColor="false" hasLineColor="false" height="60.40625" modelName="internal" modelPosition="r" textColor="#800000" visible="true" width="383.9609375" x="-27.9609375" y="-15.203125">PROCESS NODES</y:NodeLabel>
          <y:Shape type="rectangle"/>
        </y:ShapeNode>
      </data>
    </node>
    <node id="n54">
      <data key="d3">
        <y:ShapeNode>
          <y:Geometry height="40.0" width="420.0" x="1320.0" y="-680.0"/>
          <y:Fill color="#CCFFFF" transparent="false"/>
          <y:BorderStyle color="#000000" type="line" width="4.0"/>
          <y:NodeLabel alignment="center" autoSizePolicy="node_width" fontFamily="Arial Black" fontSize="24" fontStyle="plain" hasBackgroundColor="false" hasLineColor="false" height="37.84375" modelName="internal" modelPosition="c" textColor="#000000" visible="true" width="420.0" x="0.0" y="1.078125">ENDOPLASMIC RECTICULUM
</y:NodeLabel>
          <y:Shape type="roundrectangle"/>
        </y:ShapeNode>
      </data>
    </node>
    <node id="n55">
      <data key="d3">
        <y:ShapeNode>
          <y:Geometry height="80.0" width="420.0" x="1320.0" y="-620.0"/>
          <y:Fill color="#CCFFFF" transparent="false"/>
          <y:BorderStyle color="#FF0000" type="line" width="4.0"/>
          <y:NodeLabel alignment="center" autoSizePolicy="node_width" fontFamily="Arial Black" fontSize="24" fontStyle="plain" hasBackgroundColor="false" hasLineColor="false" height="71.6875" modelName="internal" modelPosition="c" textColor="#000000" visible="true" width="420.0" x="0.0" y="4.15625">ENDOPLASMIC RECTICULUM 
MEMBRANE
</y:NodeLabel>
          <y:Shape type="roundrectangle"/>
        </y:ShapeNode>
      </data>
    </node>
    <node id="n56">
      <data key="d3">
        <y:ShapeNode>
          <y:Geometry height="40.0" width="420.0" x="860.0" y="-380.0"/>
          <y:Fill color="#FFCC99" transparent="false"/>
          <y:BorderStyle color="#0000FF" type="line" width="4.0"/>
          <y:NodeLabel alignment="center" autoSizePolicy="node_width" fontFamily="Arial Black" fontSize="24" fontStyle="plain" hasBackgroundColor="false" hasLineColor="false" height="37.84375" modelName="internal" modelPosition="c" textColor="#000000" visible="true" width="420.0" x="0.0" y="1.078125">PHAGOSOME
</y:NodeLabel>
          <y:Shape type="roundrectangle"/>
        </y:ShapeNode>
      </data>
    </node>
    <node id="n57">
      <data key="d3">
        <y:ShapeNode>
          <y:Geometry height="40.0" width="420.0" x="1320.0" y="-390.0"/>
          <y:Fill color="#CCCCFF" transparent="false"/>
          <y:BorderStyle color="#008080" type="line" width="4.0"/>
          <y:NodeLabel alignment="center" autoSizePolicy="node_width" fontFamily="Arial Black" fontSize="24" fontStyle="plain" hasBackgroundColor="false" hasLineColor="false" height="37.84375" modelName="internal" modelPosition="c" textColor="#000000" visible="true" width="420.0" x="0.0" y="1.078125">GOLGI DERIVED VESICLE
</y:NodeLabel>
          <y:Shape type="roundrectangle"/>
        </y:ShapeNode>
      </data>
    </node>
    <node id="n58">
      <data key="d3">
        <y:ShapeNode>
          <y:Geometry height="40.0" width="420.0" x="1320.0" y="-450.0"/>
          <y:Fill color="#CCCCFF" transparent="false"/>
          <y:BorderStyle color="#000000" type="line" width="4.0"/>
          <y:NodeLabel alignment="center" autoSizePolicy="node_width" fontFamily="Arial Black" fontSize="24" fontStyle="plain" hasBackgroundColor="false" hasLineColor="false" height="37.84375" modelName="internal" modelPosition="c" textColor="#000000" visible="true" width="420.0" x="0.0" y="1.078125">GOLGI APPARATUS
</y:NodeLabel>
          <y:Shape type="roundrectangle"/>
        </y:ShapeNode>
      </data>
    </node>
    <node id="n59">
      <data key="d3">
        <y:ShapeNode>
          <y:Geometry height="100.0" width="420.0" x="1320.0" y="-260.0"/>
          <y:Fill color="#CCCCFF" transparent="false"/>
          <y:BorderStyle color="#FFFF00" type="line" width="4.0"/>
          <y:NodeLabel alignment="center" autoSizePolicy="node_width" fontFamily="Arial Black" fontSize="24" fontStyle="plain" hasBackgroundColor="false" hasLineColor="false" height="105.53125" modelName="internal" modelPosition="c" textColor="#000000" visible="true" width="420.0" x="0.0" y="-2.765625">RETICULUM-GOLGI 
INTERMEDIATE
COMPARTMENT</y:NodeLabel>
          <y:Shape type="roundrectangle"/>
        </y:ShapeNode>
      </data>
    </node>
    <node id="n60">
      <data key="d3">
        <y:ShapeNode>
          <y:Geometry height="40.0" width="420.0" x="1320.0" y="-330.0"/>
          <y:Fill color="#CCCCFF" transparent="false"/>
          <y:BorderStyle color="#993366" type="line" width="4.0"/>
          <y:NodeLabel alignment="center" autoSizePolicy="node_width" fontFamily="Arial Black" fontSize="24" fontStyle="plain" hasBackgroundColor="false" hasLineColor="false" height="37.84375" modelName="internal" modelPosition="c" textColor="#000000" visible="true" width="420.0" x="0.0" y="1.078125">COPII COATED VESICLE
</y:NodeLabel>
          <y:Shape type="roundrectangle"/>
        </y:ShapeNode>
      </data>
    </node>
    <node id="n61">
      <data key="d3">
        <y:ShapeNode>
          <y:Geometry height="30.0" width="360.0" x="-390.0" y="-725.0"/>
          <y:Fill hasColor="false" transparent="false"/>
          <y:BorderStyle hasColor="false" type="line" width="1.0"/>
          <y:NodeLabel alignment="center" autoSizePolicy="content" fontFamily="Arial Black" fontSize="40" fontStyle="plain" hasBackgroundColor="false" hasLineColor="false" height="116.8125" modelName="internal" modelPosition="c" textColor="#800000" visible="true" width="388.43359375" x="-14.216796875" y="-43.40625">BOOLEAN LOGIC 
OPERATORS</y:NodeLabel>
          <y:Shape type="rectangle"/>
        </y:ShapeNode>
      </data>
    </node>
    <node id="n62">
      <data key="d3">
        <y:ShapeNode>
          <y:Geometry height="25.0" width="120.0" x="-960.0" y="-232.5"/>
          <y:Fill color="#FFCC99" transparent="false"/>
          <y:BorderStyle color="#000000" type="line" width="1.0"/>
          <y:NodeLabel alignment="center" autoSizePolicy="content" fontFamily="Arial" fontSize="13" fontStyle="plain" hasBackgroundColor="false" hasLineColor="false" height="18.5234375" modelName="internal" modelPosition="c" textColor="#000000" visible="true" width="7.61181640625" x="56.194091796875" y="3.23828125">
</y:NodeLabel>
          <y:Shape type="hexagon"/>
        </y:ShapeNode>
      </data>
    </node>
    <node id="n63">
      <data key="d3">
        <y:ShapeNode>
          <y:Geometry height="40.0" width="100.0" x="-810.0" y="-230.0"/>
          <y:Fill hasColor="false" transparent="false"/>
          <y:BorderStyle hasColor="false" type="line" width="1.0"/>
          <y:NodeLabel alignment="left" autoSizePolicy="content" fontFamily="Dialog" fontSize="24" fontStyle="plain" hasBackgroundColor="false" hasLineColor="false" height="33.40234375" modelName="internal" modelPosition="l" textColor="#000000" visible="true" width="264.0625" x="4.0" y="3.298828125">SIMPLE BIOCHEMICAL</y:NodeLabel>
          <y:Shape type="roundrectangle"/>
        </y:ShapeNode>
      </data>
    </node>
    <node id="n64">
      <data key="d3">
        <y:ShapeNode>
          <y:Geometry height="25.0" width="60.0" x="-940.0" y="-292.5"/>
          <y:Fill color="#FFFFFF" transparent="false"/>
          <y:BorderStyle color="#000000" type="line" width="1.0"/>
          <y:NodeLabel alignment="center" autoSizePolicy="content" fontFamily="Arial" fontSize="13" fontStyle="plain" hasBackgroundColor="false" hasLineColor="false" height="18.5234375" modelName="internal" modelPosition="c" textColor="#000000" visible="true" width="7.61181640625" x="26.194091796875" y="3.23828125">
</y:NodeLabel>
          <y:Shape type="diamond"/>
        </y:ShapeNode>
      </data>
    </node>
    <node id="n65">
      <data key="d3">
        <y:ShapeNode>
          <y:Geometry height="40.0" width="100.0" x="-810.0" y="-300.0"/>
          <y:Fill hasColor="false" transparent="false"/>
          <y:BorderStyle hasColor="false" type="line" width="1.0"/>
          <y:NodeLabel alignment="left" autoSizePolicy="content" fontFamily="Dialog" fontSize="24" fontStyle="plain" hasBackgroundColor="false" hasLineColor="false" height="33.40234375" modelName="internal" modelPosition="l" textColor="#000000" visible="true" width="280.0703125" x="4.0" y="3.298828125">ION/SIMPLE MOLECULE</y:NodeLabel>
          <y:Shape type="roundrectangle"/>
        </y:ShapeNode>
      </data>
    </node>
    <node id="n66">
      <data key="d3">
        <y:ShapeNode>
          <y:Geometry height="20.0" width="20.0" x="170.0" y="-300.0"/>
          <y:Fill color="#F0FFFF" transparent="false"/>
          <y:BorderStyle color="#000000" type="line" width="1.0"/>
          <y:NodeLabel alignment="center" autoSizePolicy="content" fontFamily="Arial" fontSize="13" fontStyle="plain" hasBackgroundColor="false" hasLineColor="false" height="18.5234375" modelName="internal" modelPosition="c" textColor="#000000" visible="true" width="20.6181640625" x="-0.30908203125" y="0.73828125">Ub</y:NodeLabel>
          <y:Shape type="ellipse"/>
        </y:ShapeNode>
      </data>
    </node>
    <node id="n67">
      <data key="d3">
        <y:ShapeNode>
          <y:Geometry height="40.0" width="40.0" x="90.0" y="-310.0"/>
          <y:Fill hasColor="false" transparent="false"/>
          <y:BorderStyle hasColor="false" type="line" width="4.0"/>
          <y:NodeLabel alignment="left" autoSizePolicy="content" fontFamily="Dialog" fontSize="24" fontStyle="plain" hasBackgroundColor="false" hasLineColor="false" height="33.40234375" modelName="internal" modelPosition="r" textColor="#000000" visible="true" width="197.34765625" x="-161.34765625" y="3.298828125">UBIQUITISATION</y:NodeLabel>
          <y:Shape type="roundrectangle"/>
        </y:ShapeNode>
      </data>
    </node>
    <node id="n68">
      <data key="d3">
        <y:ShapeNode>
          <y:Geometry height="20.0" width="20.0" x="250.0" y="-300.0"/>
          <y:Fill color="#F0FFFF" transparent="false"/>
          <y:BorderStyle color="#000000" type="line" width="1.0"/>
          <y:NodeLabel alignment="center" autoSizePolicy="content" fontFamily="Arial" fontSize="13" fontStyle="plain" hasBackgroundColor="false" hasLineColor="false" height="18.5234375" modelName="internal" modelPosition="c" textColor="#000000" visible="true" width="19.90087890625" x="0.049560546875" y="0.73828125">Su</y:NodeLabel>
          <y:Shape type="ellipse"/>
        </y:ShapeNode>
      </data>
    </node>
    <node id="n69">
      <data key="d3">
        <y:ShapeNode>
          <y:Geometry height="40.0" width="40.0" x="310.0" y="-310.0"/>
          <y:Fill hasColor="false" transparent="false"/>
          <y:BorderStyle hasColor="false" type="line" width="1.0"/>
          <y:NodeLabel alignment="left" autoSizePolicy="content" fontFamily="Dialog" fontSize="24" fontStyle="plain" hasBackgroundColor="false" hasLineColor="false" height="33.40234375" modelName="internal" modelPosition="l" textColor="#000000" visible="true" width="178.69140625" x="4.0" y="3.298828125">SUMOYLATION</y:NodeLabel>
          <y:Shape type="roundrectangle"/>
        </y:ShapeNode>
      </data>
    </node>
    <node id="n70">
      <data key="d3">
        <y:ShapeNode>
          <y:Geometry height="80.0" width="120.0" x="-960.0" y="190.0"/>
          <y:Fill color="#F0FFFF" transparent="false"/>
          <y:BorderStyle color="#000000" type="line" width="4.0"/>
          <y:NodeLabel alignment="center" autoSizePolicy="node_width" fontFamily="Arial Black" fontSize="18" fontStyle="plain" hasBackgroundColor="false" hasLineColor="false" height="4.0" modelName="internal" modelPosition="c" textColor="#000000" visible="true" width="120.0" x="0.0" y="38.0"/>
          <y:Shape type="octagon"/>
        </y:ShapeNode>
      </data>
    </node>
    <node id="n71">
      <data key="d3">
        <y:ShapeNode>
          <y:Geometry height="40.0" width="100.0" x="-820.0" y="210.0"/>
          <y:Fill hasColor="false" transparent="false"/>
          <y:BorderStyle hasColor="false" type="line" width="1.0"/>
          <y:NodeLabel alignment="left" autoSizePolicy="content" fontFamily="Dialog" fontSize="24" fontStyle="plain" hasBackgroundColor="false" hasLineColor="false" height="33.40234375" modelName="internal" modelPosition="l" textColor="#000000" visible="true" width="228.00390625" x="4.0" y="3.298828125">PATHWAY OUTPUT</y:NodeLabel>
          <y:Shape type="roundrectangle"/>
        </y:ShapeNode>
      </data>
    </node>
    <node id="n72">
      <data key="d3">
        <y:ShapeNode>
          <y:Geometry height="20.0" width="20.0" x="170.0" y="-420.0"/>
          <y:Fill color="#00CC33" transparent="false"/>
          <y:BorderStyle color="#000000" type="line" width="1.0"/>
          <y:NodeLabel alignment="center" autoSizePolicy="node_width" fontFamily="Arial" fontSize="13" fontStyle="plain" hasBackgroundColor="false" hasLineColor="false" height="18.5234375" modelName="internal" modelPosition="c" textColor="#000000" visible="true" width="20.0" x="0.0" y="0.73828125">A</y:NodeLabel>
          <y:Shape type="ellipse"/>
        </y:ShapeNode>
      </data>
    </node>
    <node id="n73">
      <data key="d3">
        <y:ShapeNode>
          <y:Geometry height="40.0" width="40.0" x="90.0" y="-430.0"/>
          <y:Fill hasColor="false" transparent="false"/>
          <y:BorderStyle hasColor="false" type="line" width="1.0"/>
          <y:NodeLabel alignment="left" autoSizePolicy="content" fontFamily="Dialog" fontSize="24" fontStyle="plain" hasBackgroundColor="false" hasLineColor="false" height="33.40234375" modelName="internal" modelPosition="r" textColor="#000000" visible="true" width="148.01171875" x="-112.01171875" y="3.298828125">ACTIVATION</y:NodeLabel>
          <y:Shape type="roundrectangle"/>
        </y:ShapeNode>
      </data>
    </node>
    <node id="n74">
      <data key="d3">
        <y:ShapeNode>
          <y:Geometry height="20.0" width="20.0" x="250.0" y="-420.0"/>
          <y:Fill color="#FF0000" transparent="false"/>
          <y:BorderStyle color="#000000" type="line" width="1.0"/>
          <y:NodeLabel alignment="center" autoSizePolicy="node_width" fontFamily="Arial" fontSize="13" fontStyle="plain" hasBackgroundColor="false" hasLineColor="false" height="18.5234375" modelName="internal" modelPosition="c" textColor="#000000" visible="true" width="20.0" x="0.0" y="0.73828125">I</y:NodeLabel>
          <y:Shape type="ellipse"/>
        </y:ShapeNode>
      </data>
    </node>
    <node id="n75">
      <data key="d3">
        <y:ShapeNode>
          <y:Geometry height="40.0" width="40.0" x="310.0" y="-430.0"/>
          <y:Fill hasColor="false" transparent="false"/>
          <y:BorderStyle hasColor="false" type="line" width="4.0"/>
          <y:NodeLabel alignment="left" autoSizePolicy="content" fontFamily="Dialog" fontSize="24" fontStyle="plain" hasBackgroundColor="false" hasLineColor="false" height="33.40234375" modelName="internal" modelPosition="l" textColor="#000000" visible="true" width="132.00390625" x="4.0" y="3.298828125">INHIBITION</y:NodeLabel>
          <y:Shape type="roundrectangle"/>
        </y:ShapeNode>
      </data>
    </node>
    <node id="n76">
      <data key="d3">
        <y:ShapeNode>
          <y:Geometry height="20.0" width="20.0" x="170.0" y="-460.0"/>
          <y:Fill color="#00CCFF" transparent="false"/>
          <y:BorderStyle color="#000000" type="line" width="1.0"/>
          <y:NodeLabel alignment="center" autoSizePolicy="node_width" fontFamily="Arial" fontSize="13" fontStyle="plain" hasBackgroundColor="false" hasLineColor="false" height="18.5234375" modelName="internal" modelPosition="c" textColor="#000000" visible="true" width="20.0" x="0.0" y="0.73828125">T</y:NodeLabel>
          <y:Shape type="ellipse"/>
        </y:ShapeNode>
      </data>
    </node>
    <node id="n77">
      <data key="d3">
        <y:ShapeNode>
          <y:Geometry height="40.0" width="40.0" x="90.0" y="-470.0"/>
          <y:Fill hasColor="false" transparent="false"/>
          <y:BorderStyle hasColor="false" type="line" width="1.0"/>
          <y:NodeLabel alignment="left" autoSizePolicy="content" fontFamily="Dialog" fontSize="24" fontStyle="plain" hasBackgroundColor="false" hasLineColor="false" height="33.40234375" modelName="internal" modelPosition="r" textColor="#000000" visible="true" width="208.0234375" x="-172.0234375" y="3.298828125">TRANSLOCATION</y:NodeLabel>
          <y:Shape type="roundrectangle"/>
        </y:ShapeNode>
      </data>
    </node>
    <node id="n78">
      <data key="d3">
        <y:ShapeNode>
          <y:Geometry height="20.0" width="20.0" x="250.0" y="-20.0"/>
          <y:Fill color="#FFFFFF" transparent="false"/>
          <y:BorderStyle color="#000000" type="line" width="1.0"/>
          <y:NodeLabel alignment="center" autoSizePolicy="node_width" fontFamily="Arial" fontSize="35" fontStyle="plain" hasBackgroundColor="false" hasLineColor="false" height="43.1015625" modelName="internal" modelPosition="c" textColor="#000000" visible="true" width="20.0" x="0.0" y="-11.55078125">/</y:NodeLabel>
          <y:Shape type="ellipse"/>
        </y:ShapeNode>
      </data>
    </node>
    <node id="n79">
      <data key="d3">
        <y:ShapeNode>
          <y:Geometry height="40.0" width="40.0" x="310.0" y="-30.0"/>
          <y:Fill hasColor="false" transparent="false"/>
          <y:BorderStyle hasColor="false" type="line" width="4.0"/>
          <y:NodeLabel alignment="left" autoSizePolicy="content" fontFamily="Dialog" fontSize="24" fontStyle="plain" hasBackgroundColor="false" hasLineColor="false" height="33.40234375" modelName="internal" modelPosition="bl" textColor="#000000" visible="true" width="448.05859375" x="4.0" y="2.59765625">SINK (PROTEASOMAL DEGRADATION)</y:NodeLabel>
          <y:Shape type="roundrectangle"/>
        </y:ShapeNode>
      </data>
    </node>
    <node id="n80">
      <data key="d3">
        <y:ShapeNode>
          <y:Geometry height="20.0" width="100.0" x="-960.0" y="-430.0"/>
          <y:Fill color="#BAE0BA" transparent="false"/>
          <y:BorderStyle color="#000000" type="line" width="1.0"/>
          <y:NodeLabel alignment="center" autoSizePolicy="node_width" fontFamily="Arial" fontSize="13" fontStyle="plain" hasBackgroundColor="false" hasLineColor="false" height="4.0" modelName="internal" modelPosition="c" textColor="#000000" visible="true" width="100.0" x="0.0" y="8.0"/>
          <y:Shape type="parallelogram"/>
        </y:ShapeNode>
      </data>
    </node>
    <node id="n81">
      <data key="d3">
        <y:ShapeNode>
          <y:Geometry height="40.0" width="100.0" x="-810.0" y="-440.0"/>
          <y:Fill hasColor="false" transparent="false"/>
          <y:BorderStyle hasColor="false" type="line" width="1.0"/>
          <y:NodeLabel alignment="left" autoSizePolicy="content" fontFamily="Dialog" fontSize="24" fontStyle="plain" hasBackgroundColor="false" hasLineColor="false" height="62.8046875" modelName="internal" modelPosition="l" textColor="#000000" visible="true" width="278.67578125" x="4.0" y="-11.40234375">DNA SEQUENCE 
(PROMOTER ELEMENT)</y:NodeLabel>
          <y:Shape type="roundrectangle"/>
        </y:ShapeNode>
      </data>
    </node>
    <node id="n82">
      <data key="d3">
        <y:ShapeNode>
          <y:Geometry height="20.0" width="20.0" x="170.0" y="-220.0"/>
          <y:Fill color="#F0FFFF" transparent="false"/>
          <y:BorderStyle color="#000000" type="line" width="1.0"/>
          <y:NodeLabel alignment="center" autoSizePolicy="content" fontFamily="Arial" fontSize="13" fontStyle="plain" hasBackgroundColor="false" hasLineColor="false" height="18.5234375" modelName="internal" modelPosition="c" textColor="#000000" visible="true" width="17.0" x="1.5" y="0.73828125">Pr</y:NodeLabel>
          <y:Shape type="ellipse"/>
        </y:ShapeNode>
      </data>
    </node>
    <node id="n83">
      <data key="d3">
        <y:ShapeNode>
          <y:Geometry height="40.0" width="40.0" x="90.0" y="-230.0"/>
          <y:Fill hasColor="false" transparent="false"/>
          <y:BorderStyle hasColor="false" type="line" width="1.0"/>
          <y:NodeLabel alignment="left" autoSizePolicy="content" fontFamily="Dialog" fontSize="24" fontStyle="plain" hasBackgroundColor="false" hasLineColor="false" height="33.40234375" modelName="internal" modelPosition="r" textColor="#000000" visible="true" width="173.37109375" x="-137.37109375" y="3.298828125">PRENYLATION</y:NodeLabel>
          <y:Shape type="roundrectangle"/>
        </y:ShapeNode>
      </data>
    </node>
    <node id="n84">
      <data key="d3">
        <y:ShapeNode>
          <y:Geometry height="40.0" width="100.0" x="310.0" y="400.0"/>
          <y:Fill hasColor="false" transparent="false"/>
          <y:BorderStyle hasColor="false" type="line" width="2.0"/>
          <y:NodeLabel alignment="left" autoSizePolicy="content" fontFamily="Dialog" fontSize="24" fontStyle="plain" hasBackgroundColor="false" hasLineColor="false" height="33.40234375" modelName="internal" modelPosition="l" textColor="#000000" visible="true" width="208.0234375" x="4.0" y="3.298828125">TRANSLOCATION
</y:NodeLabel>
          <y:Shape type="roundrectangle"/>
        </y:ShapeNode>
      </data>
    </node>
    <node id="n85">
      <data key="d3">
        <y:ShapeNode>
          <y:Geometry height="40.0" width="420.0" x="1320.0" y="-20.0"/>
          <y:Fill color="#CCCCFF" transparent="false"/>
          <y:BorderStyle color="#9D009D" type="line" width="4.0"/>
          <y:NodeLabel alignment="center" autoSizePolicy="node_width" fontFamily="Arial Black" fontSize="24" fontStyle="plain" hasBackgroundColor="false" hasLineColor="false" height="37.84375" modelName="internal" modelPosition="c" textColor="#000000" visible="true" width="420.0" x="0.0" y="1.078125">LYSOSOME</y:NodeLabel>
          <y:Shape type="roundrectangle"/>
        </y:ShapeNode>
      </data>
    </node>
    <node id="n86">
      <data key="d3">
        <y:ShapeNode>
          <y:Geometry height="100.0" width="420.0" x="1320.0" y="-140.0"/>
          <y:Fill color="#CCCCFF" transparent="false"/>
          <y:BorderStyle color="#33CCCC" type="line" width="4.0"/>
          <y:NodeLabel alignment="center" autoSizePolicy="node_width" fontFamily="Arial Black" fontSize="24" fontStyle="plain" hasBackgroundColor="false" hasLineColor="false" height="105.53125" modelName="internal" modelPosition="c" textColor="#000000" visible="true" width="420.0" x="0.0" y="-2.765625">MHC CLASS II ASSOCIATED
ENDOCTYIC COMPARTMENT
(MIIC)
</y:NodeLabel>
          <y:Shape type="roundrectangle"/>
        </y:ShapeNode>
      </data>
    </node>
    <node id="n87">
      <data key="d3">
        <y:ShapeNode>
          <y:Geometry height="20.0" width="20.0" x="250.0" y="-500.0"/>
          <y:Fill color="#9999FF" transparent="false"/>
          <y:BorderStyle color="#000000" type="line" width="1.0"/>
          <y:NodeLabel alignment="center" autoSizePolicy="node_width" fontFamily="Arial" fontSize="13" fontStyle="plain" hasBackgroundColor="false" hasLineColor="false" height="18.5234375" modelName="internal" modelPosition="c" textColor="#000000" visible="true" width="22.05908203125" x="-1.029541015625" y="0.73828125">AC</y:NodeLabel>
          <y:Shape type="ellipse"/>
        </y:ShapeNode>
      </data>
    </node>
    <node id="n88">
      <data key="d3">
        <y:ShapeNode>
          <y:Geometry height="40.0" width="40.0" x="310.0" y="-510.0"/>
          <y:Fill hasColor="false" transparent="false"/>
          <y:BorderStyle hasColor="false" type="line" width="4.0"/>
          <y:NodeLabel alignment="left" autoSizePolicy="content" fontFamily="Dialog" fontSize="24" fontStyle="plain" hasBackgroundColor="false" hasLineColor="false" height="33.40234375" modelName="internal" modelPosition="l" textColor="#000000" visible="true" width="210.70703125" x="4.0" y="3.298828125">AUTO-CATALYSIS</y:NodeLabel>
          <y:Shape type="roundrectangle"/>
        </y:ShapeNode>
      </data>
    </node>
    <node id="n89">
      <data key="d3">
        <y:ShapeNode>
          <y:Geometry height="50.0" width="50.0" x="-965.0" y="335.0"/>
          <y:Fill color="#FFFFFF" color2="#FFFFFF" transparent="false"/>
          <y:BorderStyle color="#000000" type="line" width="3.0"/>
          <y:NodeLabel alignment="center" autoSizePolicy="node_width" fontFamily="Arial" fontSize="40" fontStyle="plain" hasBackgroundColor="false" hasLineColor="false" height="4.0" modelName="internal" modelPosition="c" textColor="#000000" visible="true" width="50.0" x="0.0" y="23.0"/>
          <y:Shape type="octagon"/>
        </y:ShapeNode>
      </data>
    </node>
    <node id="n90">
      <data key="d3">
        <y:ShapeNode>
          <y:Geometry height="30.0" width="30.0" x="-885.0" y="315.0"/>
          <y:Fill color="#FFFFFF" color2="#FFFFFF" transparent="false"/>
          <y:BorderStyle color="#000000" type="line" width="3.0"/>
          <y:NodeLabel alignment="center" autoSizePolicy="node_width" fontFamily="Arial" fontSize="25" fontStyle="plain" hasBackgroundColor="false" hasLineColor="false" height="31.9296875" modelName="internal" modelPosition="c" textColor="#000000" visible="true" width="30.0" x="0.0" y="-0.96484375">↑</y:NodeLabel>
          <y:Shape type="octagon"/>
        </y:ShapeNode>
      </data>
    </node>
    <node id="n91">
      <data key="d3">
        <y:ShapeNode>
          <y:Geometry height="30.0" width="30.0" x="-885.0" y="375.0"/>
          <y:Fill color="#FFFFFF" color2="#FFFFFF" transparent="false"/>
          <y:BorderStyle color="#000000" type="line" width="3.0"/>
          <y:NodeLabel alignment="center" autoSizePolicy="node_width" fontFamily="Arial" fontSize="25" fontStyle="plain" hasBackgroundColor="false" hasLineColor="false" height="31.9296875" modelName="internal" modelPosition="c" textColor="#000000" visible="true" width="30.0" x="0.0" y="-0.96484375">↓</y:NodeLabel>
          <y:Shape type="octagon"/>
        </y:ShapeNode>
      </data>
    </node>
    <node id="n92">
      <data key="d3">
        <y:ShapeNode>
          <y:Geometry height="30.0" width="360.0" x="-840.0" y="355.0"/>
          <y:Fill hasColor="false" transparent="false"/>
          <y:BorderStyle hasColor="false" type="line" width="1.0"/>
          <y:NodeLabel alignment="left" autoSizePolicy="content" fontFamily="Dialog" fontSize="24" fontStyle="plain" hasBackgroundColor="false" hasLineColor="false" height="33.40234375" modelName="internal" modelPosition="l" textColor="#000000" visible="true" width="269.3359375" x="4.0" y="-1.701171875">CONDITIONAL SWITCH</y:NodeLabel>
          <y:Shape type="rectangle"/>
        </y:ShapeNode>
      </data>
    </node>
    <node id="n93">
      <data key="d3">
        <y:ShapeNode>
          <y:Geometry height="40.0" width="420.0" x="860.0" y="-260.0"/>
          <y:Fill color="#F2CFFF" transparent="false"/>
          <y:BorderStyle color="#000000" type="line" width="4.0"/>
          <y:NodeLabel alignment="center" autoSizePolicy="node_width" fontFamily="Arial Black" fontSize="24" fontStyle="plain" hasBackgroundColor="false" hasLineColor="false" height="37.84375" modelName="internal" modelPosition="c" textColor="#000000" visible="true" width="420.0" x="0.0" y="1.078125">MITOCHONDRION</y:NodeLabel>
          <y:Shape type="roundrectangle"/>
        </y:ShapeNode>
      </data>
    </node>
    <node id="n94">
      <data key="d3">
        <y:ShapeNode>
          <y:Geometry height="40.0" width="420.0" x="860.0" y="-620.0"/>
          <y:Fill color="#FFCCCC" transparent="false"/>
          <y:BorderStyle color="#000000" type="line" width="4.0"/>
          <y:NodeLabel alignment="center" autoSizePolicy="node_width" fontFamily="Arial Black" fontSize="24" fontStyle="plain" hasBackgroundColor="false" hasLineColor="false" height="37.84375" modelName="internal" modelPosition="c" textColor="#000000" visible="true" width="420.0" x="0.0" y="1.078125">BLOOD VESSEL</y:NodeLabel>
          <y:Shape type="roundrectangle"/>
        </y:ShapeNode>
      </data>
    </node>
    <node id="n95">
      <data key="d3">
        <y:ShapeNode>
          <y:Geometry height="40.0" width="420.0" x="1320.0" y="100.0"/>
          <y:Fill color="#CCCCFF" transparent="false"/>
          <y:BorderStyle color="#008000" type="line" width="4.0"/>
          <y:NodeLabel alignment="center" autoSizePolicy="node_width" fontFamily="Arial Black" fontSize="24" fontStyle="plain" hasBackgroundColor="false" hasLineColor="false" height="37.84375" modelName="internal" modelPosition="c" textColor="#000000" visible="true" width="420.0" x="0.0" y="1.078125">EARLY ENDOSOME
</y:NodeLabel>
          <y:Shape type="roundrectangle"/>
        </y:ShapeNode>
      </data>
    </node>
    <node id="n96">
      <data key="d3">
        <y:ShapeNode>
          <y:Geometry height="40.0" width="420.0" x="1320.0" y="160.0"/>
          <y:Fill color="#CCCCFF" transparent="false"/>
          <y:BorderStyle color="#0000FF" type="line" width="4.0"/>
          <y:NodeLabel alignment="center" autoSizePolicy="node_width" fontFamily="Arial Black" fontSize="24" fontStyle="plain" hasBackgroundColor="false" hasLineColor="false" height="37.84375" modelName="internal" modelPosition="c" textColor="#000000" visible="true" width="420.0" x="0.0" y="1.078125">LATE ENDOSOME</y:NodeLabel>
          <y:Shape type="roundrectangle"/>
        </y:ShapeNode>
      </data>
    </node>
    <node id="n97">
      <data key="d3">
        <y:ShapeNode>
          <y:Geometry height="40.0" width="420.0" x="860.0" y="-440.0"/>
          <y:Fill color="#FFCC99" transparent="false"/>
          <y:BorderStyle color="#008000" type="line" width="4.0"/>
          <y:NodeLabel alignment="center" autoSizePolicy="node_width" fontFamily="Arial Black" fontSize="24" fontStyle="plain" hasBackgroundColor="false" hasLineColor="false" height="37.84375" modelName="internal" modelPosition="c" textColor="#000000" visible="true" width="420.0" x="0.0" y="1.078125">ENDOCYTIC VESICLE</y:NodeLabel>
          <y:Shape type="roundrectangle"/>
        </y:ShapeNode>
      </data>
    </node>
    <node id="n98">
      <data key="d3">
        <y:ShapeNode>
          <y:Geometry height="40.0" width="420.0" x="1320.0" y="-520.0"/>
          <y:Fill color="#CCFFFF" transparent="false"/>
          <y:BorderStyle color="#008000" type="line" width="4.0"/>
          <y:NodeLabel alignment="center" autoSizePolicy="node_width" fontFamily="Arial Black" fontSize="24" fontStyle="plain" hasBackgroundColor="false" hasLineColor="false" height="37.84375" modelName="internal" modelPosition="c" textColor="#000000" visible="true" width="420.0" x="0.0" y="1.078125">PEROXISOME</y:NodeLabel>
          <y:Shape type="roundrectangle"/>
        </y:ShapeNode>
      </data>
    </node>
    <node id="n99">
      <data key="d3">
        <y:ShapeNode>
          <y:Geometry height="40.0" width="420.0" x="860.0" y="100.0"/>
          <y:Fill color="#BAE0BA" transparent="false"/>
          <y:BorderStyle color="#008000" type="line" width="4.0"/>
          <y:NodeLabel alignment="center" autoSizePolicy="node_width" fontFamily="Arial Black" fontSize="24" fontStyle="plain" hasBackgroundColor="false" hasLineColor="false" height="37.84375" modelName="internal" modelPosition="c" textColor="#000000" visible="true" width="420.0" x="0.0" y="1.078125">NUCLEOLUS
</y:NodeLabel>
          <y:Shape type="roundrectangle"/>
        </y:ShapeNode>
      </data>
    </node>
    <node id="n100">
      <data key="d3">
        <y:ShapeNode>
          <y:Geometry height="40.0" width="420.0" x="860.0" y="40.0"/>
          <y:Fill color="#BAE0BA" transparent="false"/>
          <y:BorderStyle color="#FFCC99" type="line" width="4.0"/>
          <y:NodeLabel alignment="center" autoSizePolicy="node_width" fontFamily="Arial Black" fontSize="24" fontStyle="plain" hasBackgroundColor="false" hasLineColor="false" height="37.84375" modelName="internal" modelPosition="c" textColor="#000000" visible="true" width="420.0" x="0.0" y="1.078125">NUCLEOPLASM</y:NodeLabel>
          <y:Shape type="roundrectangle"/>
        </y:ShapeNode>
      </data>
    </node>
    <node id="n101">
      <data key="d3">
        <y:ShapeNode>
          <y:Geometry height="40.0" width="420.0" x="860.0" y="-20.0"/>
          <y:Fill color="#BAE0BA" transparent="false"/>
          <y:BorderStyle color="#FF0000" type="line" width="4.0"/>
          <y:NodeLabel alignment="center" autoSizePolicy="node_width" fontFamily="Arial Black" fontSize="24" fontStyle="plain" hasBackgroundColor="false" hasLineColor="false" height="37.84375" modelName="internal" modelPosition="c" textColor="#000000" visible="true" width="420.0" x="0.0" y="1.078125">NUCLEAR MEMBRANE
</y:NodeLabel>
          <y:Shape type="roundrectangle"/>
        </y:ShapeNode>
      </data>
    </node>
    <node id="n102">
      <data key="d3">
        <y:ShapeNode>
          <y:Geometry height="20.0" width="20.0" x="170.0" y="-180.0"/>
          <y:Fill color="#F0FFFF" transparent="false"/>
          <y:BorderStyle color="#000000" type="line" width="1.0"/>
          <y:NodeLabel alignment="center" autoSizePolicy="content" fontFamily="Arial" fontSize="13" fontStyle="plain" hasBackgroundColor="false" hasLineColor="false" height="18.5234375" modelName="internal" modelPosition="c" textColor="#000000" visible="true" width="19.1708984375" x="0.41455078125" y="0.73828125">Ac</y:NodeLabel>
          <y:Shape type="ellipse"/>
        </y:ShapeNode>
      </data>
    </node>
    <node id="n103">
      <data key="d3">
        <y:ShapeNode>
          <y:Geometry height="40.0" width="40.0" x="90.0" y="-190.0"/>
          <y:Fill hasColor="false" transparent="false"/>
          <y:BorderStyle hasColor="false" type="line" width="1.0"/>
          <y:NodeLabel alignment="left" autoSizePolicy="content" fontFamily="Dialog" fontSize="24" fontStyle="plain" hasBackgroundColor="false" hasLineColor="false" height="33.40234375" modelName="internal" modelPosition="r" textColor="#000000" visible="true" width="170.69921875" x="-134.69921875" y="3.298828125">ACETYLATION</y:NodeLabel>
          <y:Shape type="roundrectangle"/>
        </y:ShapeNode>
      </data>
    </node>
    <node id="n104">
      <data key="d3">
        <y:ShapeNode>
          <y:Geometry height="80.0" width="120.0" x="-960.0" y="90.0"/>
          <y:Fill color="#00FF00" transparent="false"/>
          <y:BorderStyle color="#000000" type="line" width="4.0"/>
          <y:NodeLabel alignment="center" autoSizePolicy="node_width" fontFamily="Arial Black" fontSize="18" fontStyle="plain" hasBackgroundColor="false" hasLineColor="false" height="4.0" modelName="internal" modelPosition="c" textColor="#000000" visible="true" width="120.0" x="0.0" y="38.0"/>
          <y:Shape type="octagon"/>
        </y:ShapeNode>
      </data>
    </node>
    <node id="n105">
      <data key="d3">
        <y:ShapeNode>
          <y:Geometry height="40.0" width="100.0" x="-830.0" y="110.0"/>
          <y:Fill hasColor="false" transparent="false"/>
          <y:BorderStyle hasColor="false" type="line" width="1.0"/>
          <y:NodeLabel alignment="left" autoSizePolicy="content" fontFamily="Dialog" fontSize="24" fontStyle="plain" hasBackgroundColor="false" hasLineColor="false" height="62.8046875" modelName="internal" modelPosition="l" textColor="#000000" visible="true" width="129.34375" x="4.0" y="-11.40234375">PATHWAY 
MODULE</y:NodeLabel>
          <y:Shape type="roundrectangle"/>
        </y:ShapeNode>
      </data>
    </node>
    <node id="n106">
      <data key="d3">
        <y:ShapeNode>
          <y:Geometry height="20.0" width="20.0" x="220.0" y="100.0"/>
          <y:Fill color="#00CC33" transparent="false"/>
          <y:BorderStyle hasColor="false" type="line" width="2.0"/>
          <y:NodeLabel alignment="center" autoSizePolicy="node_width" fontFamily="Arial" fontSize="13" fontStyle="plain" hasBackgroundColor="false" hasLineColor="false" height="18.5234375" modelName="internal" modelPosition="c" textColor="#000000" visible="true" width="20.0" x="0.0" y="0.73828125">A</y:NodeLabel>
          <y:Shape type="diamond"/>
        </y:ShapeNode>
      </data>
    </node>
    <node id="n107">
      <data key="d3">
        <y:ShapeNode>
          <y:Geometry height="40.0" width="40.0" x="310.0" y="90.0"/>
          <y:Fill hasColor="false" transparent="false"/>
          <y:BorderStyle hasColor="false" type="line" width="2.0"/>
          <y:NodeLabel alignment="left" autoSizePolicy="content" fontFamily="Dialog" fontSize="24" fontStyle="plain" hasBackgroundColor="false" hasLineColor="false" height="33.40234375" modelName="internal" modelPosition="l" textColor="#000000" visible="true" width="137.359375" x="4.0" y="3.298828125">ACTIVATES</y:NodeLabel>
          <y:Shape type="roundrectangle"/>
        </y:ShapeNode>
      </data>
    </node>
    <node id="n108">
      <data key="d3">
        <y:ShapeNode>
          <y:Geometry height="40.0" width="40.0" x="310.0" y="140.0"/>
          <y:Fill hasColor="false" transparent="false"/>
          <y:BorderStyle hasColor="false" type="line" width="2.0"/>
          <y:NodeLabel alignment="left" autoSizePolicy="content" fontFamily="Dialog" fontSize="24" fontStyle="plain" hasBackgroundColor="false" hasLineColor="false" height="33.40234375" modelName="internal" modelPosition="l" textColor="#000000" visible="true" width="105.34375" x="4.0" y="3.298828125">INHIBITS</y:NodeLabel>
          <y:Shape type="roundrectangle"/>
        </y:ShapeNode>
      </data>
    </node>
    <node id="n109">
      <data key="d3">
        <y:ShapeNode>
          <y:Geometry height="20.0" width="20.0" x="150.0" y="100.0"/>
          <y:Fill hasColor="false" transparent="false"/>
          <y:BorderStyle hasColor="false" type="line" width="2.0"/>
          <y:NodeLabel alignment="center" autoSizePolicy="node_width" fontFamily="Dialog" fontSize="13" fontStyle="plain" hasBackgroundColor="false" hasLineColor="false" height="19.92626953125" modelName="internal" modelPosition="c" textColor="#000000" visible="true" width="20.0" x="0.0" y="0.036865234375">
</y:NodeLabel>
          <y:Shape type="ellipse"/>
        </y:ShapeNode>
      </data>
    </node>
    <node id="n110">
      <data key="d3">
        <y:ShapeNode>
          <y:Geometry height="20.0" width="20.0" x="290.0" y="100.0"/>
          <y:Fill hasColor="false" transparent="false"/>
          <y:BorderStyle hasColor="false" type="line" width="2.0"/>
          <y:NodeLabel alignment="center" autoSizePolicy="node_width" fontFamily="Dialog" fontSize="13" fontStyle="plain" hasBackgroundColor="false" hasLineColor="false" height="19.92626953125" modelName="internal" modelPosition="tl" textColor="#000000" visible="true" width="20.0" x="4.0" y="4.0">
</y:NodeLabel>
          <y:Shape type="ellipse"/>
        </y:ShapeNode>
      </data>
    </node>
    <node id="n111">
      <data key="d3">
        <y:ShapeNode>
          <y:Geometry height="20.0" width="20.0" x="290.0" y="100.0"/>
          <y:Fill hasColor="false" transparent="false"/>
          <y:BorderStyle hasColor="false" type="line" width="2.0"/>
          <y:NodeLabel alignment="center" autoSizePolicy="node_width" fontFamily="Dialog" fontSize="13" fontStyle="plain" hasBackgroundColor="false" hasLineColor="false" height="19.92626953125" modelName="internal" modelPosition="c" textColor="#000000" visible="true" width="20.0" x="0.0" y="0.036865234375">
</y:NodeLabel>
          <y:Shape type="ellipse"/>
        </y:ShapeNode>
      </data>
    </node>
    <node id="n112">
      <data key="d3">
        <y:ShapeNode>
          <y:Geometry height="20.0" width="20.0" x="220.0" y="150.0"/>
          <y:Fill color="#FF0000" transparent="false"/>
          <y:BorderStyle hasColor="false" type="line" width="2.0"/>
          <y:NodeLabel alignment="center" autoSizePolicy="node_width" fontFamily="Arial" fontSize="13" fontStyle="plain" hasBackgroundColor="false" hasLineColor="false" height="18.5234375" modelName="internal" modelPosition="c" textColor="#000000" visible="true" width="20.0" x="0.0" y="0.73828125">I</y:NodeLabel>
          <y:Shape type="diamond"/>
        </y:ShapeNode>
      </data>
    </node>
    <node id="n113">
      <data key="d3">
        <y:ShapeNode>
          <y:Geometry height="20.0" width="20.0" x="150.0" y="150.0"/>
          <y:Fill hasColor="false" transparent="false"/>
          <y:BorderStyle hasColor="false" type="line" width="2.0"/>
          <y:NodeLabel alignment="center" autoSizePolicy="node_width" fontFamily="Dialog" fontSize="13" fontStyle="plain" hasBackgroundColor="false" hasLineColor="false" height="19.92626953125" modelName="internal" modelPosition="c" textColor="#000000" visible="true" width="20.0" x="0.0" y="0.036865234375">
</y:NodeLabel>
          <y:Shape type="ellipse"/>
        </y:ShapeNode>
      </data>
    </node>
    <node id="n114">
      <data key="d3">
        <y:ShapeNode>
          <y:Geometry height="20.0" width="20.0" x="290.0" y="150.0"/>
          <y:Fill hasColor="false" transparent="false"/>
          <y:BorderStyle hasColor="false" type="line" width="2.0"/>
          <y:NodeLabel alignment="center" autoSizePolicy="node_width" fontFamily="Dialog" fontSize="13" fontStyle="plain" hasBackgroundColor="false" hasLineColor="false" height="19.92626953125" modelName="internal" modelPosition="tl" textColor="#000000" visible="true" width="20.0" x="4.0" y="4.0">
</y:NodeLabel>
          <y:Shape type="ellipse"/>
        </y:ShapeNode>
      </data>
    </node>
    <node id="n115">
      <data key="d3">
        <y:ShapeNode>
          <y:Geometry height="20.0" width="20.0" x="220.0" y="60.0"/>
          <y:Fill color="#CC99FF" transparent="false"/>
          <y:BorderStyle hasColor="false" type="line" width="2.0"/>
          <y:NodeLabel alignment="center" autoSizePolicy="node_width" fontFamily="Arial" fontSize="13" fontStyle="plain" hasBackgroundColor="false" hasLineColor="false" height="18.5234375" modelName="internal" modelPosition="c" textColor="#000000" visible="true" width="20.0" x="0.0" y="0.73828125">C</y:NodeLabel>
          <y:Shape type="diamond"/>
        </y:ShapeNode>
      </data>
    </node>
    <node id="n116">
      <data key="d3">
        <y:ShapeNode>
          <y:Geometry height="20.0" width="20.0" x="150.0" y="60.0"/>
          <y:Fill hasColor="false" transparent="false"/>
          <y:BorderStyle hasColor="false" type="line" width="2.0"/>
          <y:NodeLabel alignment="center" autoSizePolicy="node_width" fontFamily="Dialog" fontSize="13" fontStyle="plain" hasBackgroundColor="false" hasLineColor="false" height="19.92626953125" modelName="internal" modelPosition="c" textColor="#000000" visible="true" width="20.0" x="0.0" y="0.036865234375">
</y:NodeLabel>
          <y:Shape type="ellipse"/>
        </y:ShapeNode>
      </data>
    </node>
    <node id="n117">
      <data key="d3">
        <y:ShapeNode>
          <y:Geometry height="20.0" width="20.0" x="290.0" y="100.0"/>
          <y:Fill hasColor="false" transparent="false"/>
          <y:BorderStyle hasColor="false" type="line" width="2.0"/>
          <y:NodeLabel alignment="center" autoSizePolicy="node_width" fontFamily="Dialog" fontSize="13" fontStyle="plain" hasBackgroundColor="false" hasLineColor="false" height="19.92626953125" modelName="internal" modelPosition="tl" textColor="#000000" visible="true" width="20.0" x="4.0" y="4.0">
</y:NodeLabel>
          <y:Shape type="ellipse"/>
        </y:ShapeNode>
      </data>
    </node>
    <node id="n118">
      <data key="d3">
        <y:ShapeNode>
          <y:Geometry height="20.0" width="20.0" x="290.0" y="60.0"/>
          <y:Fill hasColor="false" transparent="false"/>
          <y:BorderStyle hasColor="false" type="line" width="2.0"/>
          <y:NodeLabel alignment="center" autoSizePolicy="node_width" fontFamily="Dialog" fontSize="13" fontStyle="plain" hasBackgroundColor="false" hasLineColor="false" height="19.92626953125" modelName="internal" modelPosition="c" textColor="#000000" visible="true" width="20.0" x="0.0" y="0.036865234375">
</y:NodeLabel>
          <y:Shape type="ellipse"/>
        </y:ShapeNode>
      </data>
    </node>
    <node id="n119">
      <data key="d3">
        <y:ShapeNode>
          <y:Geometry height="30.0" width="474.0625" x="-1117.03125" y="-65.0"/>
          <y:Fill hasColor="false" transparent="false"/>
          <y:BorderStyle hasColor="false" type="line" width="1.0"/>
          <y:NodeLabel alignment="center" autoSizePolicy="content" fontFamily="Arial Black" fontSize="40" fontStyle="plain" hasBackgroundColor="false" hasLineColor="false" height="60.40625" modelName="free" modelPosition="anywhere" textColor="#800000" visible="true" width="159.52734375" x="157.53125" y="-15.203125">OTHER</y:NodeLabel>
          <y:Shape type="rectangle"/>
        </y:ShapeNode>
      </data>
    </node>
    <node id="n120">
      <data key="d3">
        <y:ShapeNode>
          <y:Geometry height="20.0" width="20.0" x="150.0" y="240.0"/>
          <y:Fill hasColor="false" transparent="false"/>
          <y:BorderStyle hasColor="false" type="line" width="2.0"/>
          <y:NodeLabel alignment="center" autoSizePolicy="node_width" fontFamily="Dialog" fontSize="13" fontStyle="plain" hasBackgroundColor="false" hasLineColor="false" height="19.92626953125" modelName="internal" modelPosition="c" textColor="#000000" visible="true" width="20.0" x="0.0" y="0.036865234375">
</y:NodeLabel>
          <y:Shape type="ellipse"/>
        </y:ShapeNode>
      </data>
    </node>
    <node id="n121">
      <data key="d3">
        <y:ShapeNode>
          <y:Geometry height="20.0" width="20.0" x="290.0" y="240.0"/>
          <y:Fill hasColor="false" transparent="false"/>
          <y:BorderStyle hasColor="false" type="line" width="2.0"/>
          <y:NodeLabel alignment="center" autoSizePolicy="node_width" fontFamily="Dialog" fontSize="13" fontStyle="plain" hasBackgroundColor="false" hasLineColor="false" height="19.92626953125" modelName="internal" modelPosition="tl" textColor="#000000" visible="true" width="20.0" x="4.0" y="4.0">
</y:NodeLabel>
          <y:Shape type="ellipse"/>
        </y:ShapeNode>
      </data>
    </node>
    <node id="n122">
      <data key="d3">
        <y:ShapeNode>
          <y:Geometry height="40.0" width="100.0" x="310.0" y="230.0"/>
          <y:Fill hasColor="false" transparent="false"/>
          <y:BorderStyle hasColor="false" type="line" width="2.0"/>
          <y:NodeLabel alignment="left" autoSizePolicy="content" fontFamily="Dialog" fontSize="24" fontStyle="plain" hasBackgroundColor="false" hasLineColor="false" height="33.40234375" modelName="internal" modelPosition="l" textColor="#000000" visible="true" width="182.734375" x="4.0" y="3.298828125">PHYSICAL LINK
</y:NodeLabel>
          <y:Shape type="roundrectangle"/>
        </y:ShapeNode>
      </data>
    </node>
    <node id="n123">
      <data key="d3">
        <y:ShapeNode>
          <y:Geometry height="40.0" width="120.0" x="-960.0" y="-170.0"/>
          <y:Fill color="#FFFF00" transparent="false"/>
          <y:BorderStyle color="#000000" type="line" width="1.0"/>
          <y:NodeLabel alignment="center" autoSizePolicy="node_width" fontFamily="Arial" fontSize="13" fontStyle="plain" hasBackgroundColor="false" hasLineColor="false" height="18.5234375" modelName="internal" modelPosition="c" textColor="#000000" visible="true" width="120.0" x="0.0" y="10.73828125">
</y:NodeLabel>
          <y:Shape type="trapezoid"/>
        </y:ShapeNode>
      </data>
    </node>
    <node id="n124">
      <data key="d3">
        <y:ShapeNode>
          <y:Geometry height="40.0" width="100.0" x="-810.0" y="-170.0"/>
          <y:Fill hasColor="false" transparent="false"/>
          <y:BorderStyle hasColor="false" type="line" width="1.0"/>
          <y:NodeLabel alignment="left" autoSizePolicy="content" fontFamily="Dialog" fontSize="24" fontStyle="plain" hasBackgroundColor="false" hasLineColor="false" height="33.40234375" modelName="internal" modelPosition="l" textColor="#000000" visible="true" width="74.6640625" x="4.0" y="3.298828125">DRUG</y:NodeLabel>
          <y:Shape type="roundrectangle"/>
        </y:ShapeNode>
      </data>
    </node>
    <node id="n125">
      <data key="d3">
        <y:ShapeNode>
          <y:Geometry height="40.0" width="420.0" x="860.0" y="160.0"/>
          <y:Fill color="#CCCC00" transparent="false"/>
          <y:BorderStyle color="#000000" type="line" width="4.0"/>
          <y:NodeLabel alignment="center" autoSizePolicy="node_width" fontFamily="Arial Black" fontSize="24" fontStyle="plain" hasBackgroundColor="false" hasLineColor="false" height="37.84375" modelName="internal" modelPosition="c" textColor="#000000" visible="true" width="420.0" x="0.0" y="1.078125">GENOME
</y:NodeLabel>
          <y:Shape type="roundrectangle"/>
        </y:ShapeNode>
      </data>
    </node>
    <node id="n126">
      <data key="d3">
        <y:ShapeNode>
          <y:Geometry height="40.0" width="420.0" x="860.0" y="-680.0"/>
          <y:Fill color="#00FFCC" transparent="false"/>
          <y:BorderStyle color="#000000" type="line" width="4.0"/>
          <y:NodeLabel alignment="center" autoSizePolicy="node_width" fontFamily="Arial Black" fontSize="24" fontStyle="plain" hasBackgroundColor="false" hasLineColor="false" height="37.84375" modelName="internal" modelPosition="c" textColor="#000000" visible="true" width="420.0" x="0.0" y="1.078125">ORGAN</y:NodeLabel>
          <y:Shape type="roundrectangle"/>
        </y:ShapeNode>
      </data>
    </node>
    <node id="n127">
      <data key="d3">
        <y:ShapeNode>
          <y:Geometry height="20.0" width="20.0" x="250.0" y="-460.0"/>
          <y:Fill color="#99CCFF" transparent="false"/>
          <y:BorderStyle color="#000000" type="line" width="1.0"/>
          <y:NodeLabel alignment="center" autoSizePolicy="content" fontFamily="Arial" fontSize="13" fontStyle="plain" hasBackgroundColor="false" hasLineColor="false" height="18.5234375" modelName="internal" modelPosition="c" textColor="#000000" visible="true" width="19.1708984375" x="0.41455078125" y="0.73828125">TL</y:NodeLabel>
          <y:Shape type="ellipse"/>
        </y:ShapeNode>
      </data>
    </node>
    <node id="n128">
      <data key="d3">
        <y:ShapeNode>
          <y:Geometry height="40.0" width="40.0" x="310.0" y="-470.0"/>
          <y:Fill hasColor="false" transparent="false"/>
          <y:BorderStyle hasColor="false" type="line" width="4.0"/>
          <y:NodeLabel alignment="left" autoSizePolicy="content" fontFamily="Dialog" fontSize="24" fontStyle="plain" hasBackgroundColor="false" hasLineColor="false" height="33.40234375" modelName="internal" modelPosition="l" textColor="#000000" visible="true" width="374.69921875" x="4.0" y="3.298828125">TRANSCRIPTION/TRANSLATION</y:NodeLabel>
          <y:Shape type="roundrectangle"/>
        </y:ShapeNode>
      </data>
    </node>
    <node id="n129">
      <data key="d3">
        <y:ShapeNode>
          <y:Geometry height="45.0" width="80.81082153320312" x="-940.4054107666016" y="7.5"/>
          <y:Fill color="#FFFFFF" transparent="false"/>
          <y:BorderStyle color="#000000" type="line" width="1.0"/>
          <y:NodeLabel alignment="center" autoSizePolicy="content" fontFamily="Arial" fontSize="13" fontStyle="plain" hasBackgroundColor="false" hasLineColor="false" height="33.046875" modelName="internal" modelPosition="c" textColor="#000000" visible="true" width="41.20361328125" x="19.803604125976562" y="5.9765625">XTP-&gt;
XDP</y:NodeLabel>
          <y:Shape type="trapezoid2"/>
        </y:ShapeNode>
      </data>
    </node>
    <node id="n130">
      <data key="d3">
        <y:ShapeNode>
          <y:Geometry height="20.0" width="20.0" x="250.0" y="-540.0"/>
          <y:Fill color="#9999FF" transparent="false"/>
          <y:BorderStyle color="#000000" type="line" width="1.0"/>
          <y:NodeLabel alignment="center" autoSizePolicy="node_width" fontFamily="Arial" fontSize="13" fontStyle="plain" hasBackgroundColor="false" hasLineColor="false" height="18.5234375" modelName="internal" modelPosition="c" textColor="#000000" visible="true" width="30.00634765625" x="-5.003173828125" y="0.73828125">RLC</y:NodeLabel>
          <y:Shape type="ellipse"/>
        </y:ShapeNode>
      </data>
    </node>
    <node id="n131">
      <data key="d3">
        <y:ShapeNode>
          <y:Geometry height="40.0" width="40.0" x="310.0" y="-550.0"/>
          <y:Fill hasColor="false" transparent="false"/>
          <y:BorderStyle hasColor="false" type="line" width="1.0"/>
          <y:NodeLabel alignment="left" autoSizePolicy="content" fontFamily="Dialog" fontSize="24" fontStyle="plain" hasBackgroundColor="false" hasLineColor="false" height="33.40234375" modelName="internal" modelPosition="l" textColor="#000000" visible="true" width="317.39453125" x="4.0" y="3.298828125">RATE LIMITING CATALYSIS</y:NodeLabel>
          <y:Shape type="roundrectangle"/>
        </y:ShapeNode>
      </data>
    </node>
    <node id="n132">
      <data key="d3">
        <y:ShapeNode>
          <y:Geometry height="40.0" width="40.0" x="310.0" y="-350.0"/>
          <y:Fill hasColor="false" transparent="false"/>
          <y:BorderStyle hasColor="false" type="line" width="4.0"/>
          <y:NodeLabel alignment="left" autoSizePolicy="content" fontFamily="Dialog" fontSize="24" fontStyle="plain" hasBackgroundColor="false" hasLineColor="false" height="33.40234375" modelName="internal" modelPosition="l" textColor="#000000" visible="true" width="261.35546875" x="4.0" y="3.298828125">PHOSPHO-TRANSFER</y:NodeLabel>
          <y:Shape type="roundrectangle"/>
        </y:ShapeNode>
      </data>
    </node>
    <node id="n133">
      <data key="d3">
        <y:ShapeNode>
          <y:Geometry height="20.0" width="20.0" x="250.0" y="-340.0"/>
          <y:Fill color="#F0FFFF" transparent="false"/>
          <y:BorderStyle color="#000000" type="line" width="1.0"/>
          <y:NodeLabel alignment="center" autoSizePolicy="node_width" fontFamily="Arial" fontSize="13" fontStyle="plain" hasBackgroundColor="false" hasLineColor="false" height="18.5234375" modelName="internal" modelPosition="c" textColor="#000000" visible="true" width="20.61181640625" x="-0.305908203125" y="0.73828125">PT</y:NodeLabel>
          <y:Shape type="ellipse"/>
        </y:ShapeNode>
      </data>
    </node>
    <node id="n134">
      <data key="d3">
        <y:ShapeNode>
          <y:Geometry height="73.1673355102539" width="99.94556427001953" x="30.027217864990234" y="-166.58366775512695"/>
          <y:Fill hasColor="false" transparent="false"/>
          <y:BorderStyle hasColor="false" type="line" width="1.0"/>
          <y:NodeLabel alignment="center" autoSizePolicy="content" fontFamily="Dialog" fontSize="24" fontStyle="plain" hasBackgroundColor="false" hasLineColor="false" height="33.40234375" modelName="internal" modelPosition="r" textColor="#000000" visible="true" width="180.00390625" x="-84.05834197998047" y="19.882495880126953">PROTONATION</y:NodeLabel>
          <y:Shape type="rectangle"/>
        </y:ShapeNode>
      </data>
    </node>
    <node id="n135">
      <data key="d3">
        <y:ShapeNode>
          <y:Geometry height="73.1673355102539" width="99.94556427001953" x="310.02721786499023" y="-286.58366775512695"/>
          <y:Fill hasColor="false" transparent="false"/>
          <y:BorderStyle hasColor="false" type="line" width="1.0"/>
          <y:NodeLabel alignment="center" autoSizePolicy="content" fontFamily="Dialog" fontSize="24" fontStyle="plain" hasBackgroundColor="false" hasLineColor="false" height="33.40234375" modelName="internal" modelPosition="l" textColor="#000000" visible="true" width="206.72265625" x="4.0" y="19.882495880126953">GLYCOSYLATION</y:NodeLabel>
          <y:Shape type="rectangle"/>
        </y:ShapeNode>
      </data>
    </node>
    <node id="n136">
      <data key="d3">
        <y:ShapeNode>
          <y:Geometry height="73.1673355102539" width="99.94556427001953" x="310.02721786499023" y="-206.58366775512695"/>
          <y:Fill hasColor="false" transparent="false"/>
          <y:BorderStyle hasColor="false" type="line" width="1.0"/>
          <y:NodeLabel alignment="center" autoSizePolicy="content" fontFamily="Dialog" fontSize="24" fontStyle="plain" hasBackgroundColor="false" hasLineColor="false" height="33.40234375" modelName="internal" modelPosition="l" textColor="#000000" visible="true" width="212.04296875" x="4.0" y="19.882495880126953">PALMITOYLATION</y:NodeLabel>
          <y:Shape type="rectangle"/>
        </y:ShapeNode>
      </data>
    </node>
    <node id="n137">
      <data key="d3">
        <y:ShapeNode>
          <y:Geometry height="73.1673355102539" width="99.94556427001953" x="310.02721786499023" y="-246.58366775512695"/>
          <y:Fill hasColor="false" transparent="false"/>
          <y:BorderStyle hasColor="false" type="line" width="1.0"/>
          <y:NodeLabel alignment="center" autoSizePolicy="content" fontFamily="Dialog" fontSize="24" fontStyle="plain" hasBackgroundColor="false" hasLineColor="false" height="33.40234375" modelName="internal" modelPosition="l" textColor="#000000" visible="true" width="174.68359375" x="4.0" y="19.882495880126953">METHYLATION</y:NodeLabel>
          <y:Shape type="rectangle"/>
        </y:ShapeNode>
      </data>
    </node>
    <node id="n138">
      <data key="d3">
        <y:ShapeNode>
          <y:Geometry height="73.1673355102539" width="99.94556427001953" x="310.02721786499023" y="-166.58366775512695"/>
          <y:Fill hasColor="false" transparent="false"/>
          <y:BorderStyle hasColor="false" type="line" width="1.0"/>
          <y:NodeLabel alignment="center" autoSizePolicy="content" fontFamily="Dialog" fontSize="24" fontStyle="plain" hasBackgroundColor="false" hasLineColor="false" height="33.40234375" modelName="internal" modelPosition="l" textColor="#000000" visible="true" width="157.36328125" x="4.0" y="19.882495880126953">SULPHATION</y:NodeLabel>
          <y:Shape type="rectangle"/>
        </y:ShapeNode>
      </data>
    </node>
    <node id="n139">
      <data key="d3">
        <y:ShapeNode>
          <y:Geometry height="34.99314498901367" width="99.94556427001953" x="310.02721786499023" y="-67.49657249450684"/>
          <y:Fill hasColor="false" transparent="false"/>
          <y:BorderStyle hasColor="false" type="line" width="1.0"/>
          <y:NodeLabel alignment="center" autoSizePolicy="content" fontFamily="Dialog" fontSize="24" fontStyle="plain" hasBackgroundColor="false" hasLineColor="false" height="33.40234375" modelName="internal" modelPosition="l" textColor="#000000" visible="true" width="209.37109375" x="4.0" y="0.7954006195068359">HYDROXYLATION</y:NodeLabel>
          <y:Shape type="rectangle"/>
        </y:ShapeNode>
      </data>
    </node>
    <node id="n140">
      <data key="d3">
        <y:ShapeNode>
          <y:Geometry height="73.1673355102539" width="99.94556427001953" x="310.02721786499023" y="-126.58366775512695"/>
          <y:Fill hasColor="false" transparent="false"/>
          <y:BorderStyle hasColor="false" type="line" width="1.0"/>
          <y:NodeLabel alignment="center" autoSizePolicy="content" fontFamily="Dialog" fontSize="24" fontStyle="plain" hasBackgroundColor="false" hasLineColor="false" height="33.40234375" modelName="internal" modelPosition="l" textColor="#000000" visible="true" width="216.02734375" x="4.0" y="19.882495880126953">MYRISTOYLATION</y:NodeLabel>
          <y:Shape type="rectangle"/>
        </y:ShapeNode>
      </data>
    </node>
    <node id="n141">
      <data key="d3">
        <y:ShapeNode>
          <y:Geometry height="73.1673355102539" width="99.94556427001953" x="30.027217864990234" y="-86.58366775512695"/>
          <y:Fill hasColor="false" transparent="false"/>
          <y:BorderStyle hasColor="false" type="line" width="1.0"/>
          <y:NodeLabel alignment="center" autoSizePolicy="content" fontFamily="Dialog" fontSize="24" fontStyle="plain" hasBackgroundColor="false" hasLineColor="false" height="33.40234375" modelName="internal" modelPosition="r" textColor="#000000" visible="true" width="158.6875" x="-62.74193572998047" y="19.882495880126953">OXIDISATION</y:NodeLabel>
          <y:Shape type="rectangle"/>
        </y:ShapeNode>
      </data>
    </node>
    <node id="n142">
      <data key="d3">
        <y:ShapeNode>
          <y:Geometry height="73.1673355102539" width="99.94556427001953" x="30.027217864990234" y="-126.58366775512695"/>
          <y:Fill hasColor="false" transparent="false"/>
          <y:BorderStyle hasColor="false" type="line" width="1.0"/>
          <y:NodeLabel alignment="center" autoSizePolicy="content" fontFamily="Dialog" fontSize="24" fontStyle="plain" hasBackgroundColor="false" hasLineColor="false" height="33.40234375" modelName="internal" modelPosition="r" textColor="#000000" visible="true" width="157.375" x="-61.42943572998047" y="19.882495880126953">PEGYLATION</y:NodeLabel>
          <y:Shape type="rectangle"/>
        </y:ShapeNode>
      </data>
    </node>
    <node id="n143">
      <data key="d3">
        <y:ShapeNode>
          <y:Geometry height="34.99314498901367" width="99.94556427001953" x="30.027217864990234" y="-267.49657249450684"/>
          <y:Fill hasColor="false" transparent="false"/>
          <y:BorderStyle hasColor="false" type="line" width="1.0"/>
          <y:NodeLabel alignment="center" autoSizePolicy="content" fontFamily="Dialog" fontSize="24" fontStyle="plain" hasBackgroundColor="false" hasLineColor="false" height="33.40234375" modelName="internal" modelPosition="r" textColor="#000000" visible="true" width="185.39453125" x="-89.44896697998047" y="0.7954006195068359">SELENYLATION</y:NodeLabel>
          <y:Shape type="rectangle"/>
        </y:ShapeNode>
      </data>
    </node>
    <node id="n144">
      <data key="d3">
        <y:ShapeNode>
          <y:Geometry height="20.0" width="20.0" x="170.0" y="-140.0"/>
          <y:Fill color="#F0FFFF" transparent="false"/>
          <y:BorderStyle color="#000000" type="line" width="1.0"/>
          <y:NodeLabel alignment="center" autoSizePolicy="content" fontFamily="Arial" fontSize="13" fontStyle="plain" hasBackgroundColor="false" hasLineColor="false" height="18.5234375" modelName="internal" modelPosition="c" textColor="#000000" visible="true" width="20.97998046875" x="-0.489990234375" y="0.73828125">H+</y:NodeLabel>
          <y:Shape type="ellipse"/>
        </y:ShapeNode>
      </data>
    </node>
    <node id="n145">
      <data key="d3">
        <y:ShapeNode>
          <y:Geometry height="20.0" width="20.0" x="170.0" y="-100.0"/>
          <y:Fill color="#F0FFFF" transparent="false"/>
          <y:BorderStyle color="#000000" type="line" width="1.0"/>
          <y:NodeLabel alignment="center" autoSizePolicy="content" fontFamily="Arial" fontSize="13" fontStyle="plain" hasBackgroundColor="false" hasLineColor="false" height="18.5234375" modelName="internal" modelPosition="c" textColor="#000000" visible="true" width="19.90087890625" x="0.049560546875" y="0.73828125">Pe</y:NodeLabel>
          <y:Shape type="ellipse"/>
        </y:ShapeNode>
      </data>
    </node>
    <node id="n146">
      <data key="d3">
        <y:ShapeNode>
          <y:Geometry height="20.0" width="20.0" x="170.0" y="-60.0"/>
          <y:Fill color="#F0FFFF" transparent="false"/>
          <y:BorderStyle color="#000000" type="line" width="1.0"/>
          <y:NodeLabel alignment="center" autoSizePolicy="content" fontFamily="Arial" fontSize="13" fontStyle="plain" hasBackgroundColor="false" hasLineColor="false" height="18.5234375" modelName="internal" modelPosition="c" textColor="#000000" visible="true" width="20.61181640625" x="-0.305908203125" y="0.73828125">Ox</y:NodeLabel>
          <y:Shape type="ellipse"/>
        </y:ShapeNode>
      </data>
    </node>
    <node id="n147">
      <data key="d3">
        <y:ShapeNode>
          <y:Geometry height="20.0" width="20.0" x="250.0" y="-260.0"/>
          <y:Fill color="#F0FFFF" transparent="false"/>
          <y:BorderStyle color="#000000" type="line" width="1.0"/>
          <y:NodeLabel alignment="center" autoSizePolicy="content" fontFamily="Arial" fontSize="13" fontStyle="plain" hasBackgroundColor="false" hasLineColor="false" height="18.5234375" modelName="internal" modelPosition="c" textColor="#000000" visible="true" width="20.61181640625" x="-0.305908203125" y="0.73828125">Gy</y:NodeLabel>
          <y:Shape type="ellipse"/>
        </y:ShapeNode>
      </data>
    </node>
    <node id="n148">
      <data key="d3">
        <y:ShapeNode>
          <y:Geometry height="20.0" width="20.0" x="250.0" y="-220.0"/>
          <y:Fill color="#F0FFFF" transparent="false"/>
          <y:BorderStyle color="#000000" type="line" width="1.0"/>
          <y:NodeLabel alignment="center" autoSizePolicy="content" fontFamily="Arial" fontSize="13" fontStyle="plain" hasBackgroundColor="false" hasLineColor="false" height="18.5234375" modelName="internal" modelPosition="c" textColor="#000000" visible="true" width="22.05908203125" x="-1.029541015625" y="0.73828125">Me</y:NodeLabel>
          <y:Shape type="ellipse"/>
        </y:ShapeNode>
      </data>
    </node>
    <node id="n149">
      <data key="d3">
        <y:ShapeNode>
          <y:Geometry height="20.0" width="20.0" x="250.0" y="-180.0"/>
          <y:Fill color="#F0FFFF" transparent="false"/>
          <y:BorderStyle color="#000000" type="line" width="1.0"/>
          <y:NodeLabel alignment="center" autoSizePolicy="content" fontFamily="Arial" fontSize="13" fontStyle="plain" hasBackgroundColor="false" hasLineColor="false" height="18.5234375" modelName="internal" modelPosition="c" textColor="#000000" visible="true" width="19.90087890625" x="0.049560546875" y="0.73828125">Pa</y:NodeLabel>
          <y:Shape type="ellipse"/>
        </y:ShapeNode>
      </data>
    </node>
    <node id="n150">
      <data key="d3">
        <y:ShapeNode>
          <y:Geometry height="20.0" width="20.0" x="250.0" y="-140.0"/>
          <y:Fill color="#F0FFFF" transparent="false"/>
          <y:BorderStyle color="#000000" type="line" width="1.0"/>
          <y:NodeLabel alignment="center" autoSizePolicy="content" fontFamily="Arial" fontSize="13" fontStyle="plain" hasBackgroundColor="false" hasLineColor="false" height="18.5234375" modelName="internal" modelPosition="c" textColor="#000000" visible="true" width="12.6708984375" x="3.66455078125" y="0.73828125">S</y:NodeLabel>
          <y:Shape type="ellipse"/>
        </y:ShapeNode>
      </data>
    </node>
    <node id="n151">
      <data key="d3">
        <y:ShapeNode>
          <y:Geometry height="20.0" width="20.0" x="250.0" y="-100.0"/>
          <y:Fill color="#F0FFFF" transparent="false"/>
          <y:BorderStyle color="#000000" type="line" width="1.0"/>
          <y:NodeLabel alignment="center" autoSizePolicy="content" fontFamily="Arial" fontSize="13" fontStyle="plain" hasBackgroundColor="false" hasLineColor="false" height="18.5234375" modelName="internal" modelPosition="c" textColor="#000000" visible="true" width="21.3291015625" x="-0.66455078125" y="0.73828125">My</y:NodeLabel>
          <y:Shape type="ellipse"/>
        </y:ShapeNode>
      </data>
    </node>
    <node id="n152">
      <data key="d3">
        <y:ShapeNode>
          <y:Geometry height="20.0" width="20.0" x="250.0" y="-60.0"/>
          <y:Fill color="#F0FFFF" transparent="false"/>
          <y:BorderStyle color="#000000" type="line" width="1.0"/>
          <y:NodeLabel alignment="center" autoSizePolicy="content" fontFamily="Arial" fontSize="13" fontStyle="plain" hasBackgroundColor="false" hasLineColor="false" height="18.5234375" modelName="internal" modelPosition="c" textColor="#000000" visible="true" width="23.5" x="-1.75" y="0.73828125">OH</y:NodeLabel>
          <y:Shape type="ellipse"/>
        </y:ShapeNode>
      </data>
    </node>
    <node id="n153">
      <data key="d3">
        <y:ShapeNode>
          <y:Geometry height="20.0" width="20.0" x="170.0" y="-260.0"/>
          <y:Fill color="#F0FFFF" transparent="false"/>
          <y:BorderStyle color="#000000" type="line" width="1.0"/>
          <y:NodeLabel alignment="center" autoSizePolicy="content" fontFamily="Arial" fontSize="13" fontStyle="plain" hasBackgroundColor="false" hasLineColor="false" height="18.5234375" modelName="internal" modelPosition="c" textColor="#000000" visible="true" width="19.90087890625" x="0.049560546875" y="0.73828125">Se</y:NodeLabel>
          <y:Shape type="ellipse"/>
        </y:ShapeNode>
      </data>
    </node>
    <node id="n154">
      <data key="d3">
        <y:ShapeNode>
          <y:Geometry height="73.1673355102539" width="99.94556427001953" x="30.027217864990234" y="-46.58366775512695"/>
          <y:Fill hasColor="false" transparent="false"/>
          <y:BorderStyle hasColor="false" type="line" width="1.0"/>
          <y:NodeLabel alignment="center" autoSizePolicy="content" fontFamily="Dialog" fontSize="24" fontStyle="plain" hasBackgroundColor="false" hasLineColor="false" height="33.40234375" modelName="internal" modelPosition="r" textColor="#000000" visible="true" width="144.015625" x="-48.07006072998047" y="19.882495880126953">SECRETION</y:NodeLabel>
          <y:Shape type="rectangle"/>
        </y:ShapeNode>
      </data>
    </node>
    <node id="n155">
      <data key="d3">
        <y:ShapeNode>
          <y:Geometry height="20.0" width="20.0" x="170.0" y="-20.0"/>
          <y:Fill color="#CCFFCC" transparent="false"/>
          <y:BorderStyle color="#000000" type="line" width="1.0"/>
          <y:NodeLabel alignment="center" autoSizePolicy="content" fontFamily="Arial" fontSize="13" fontStyle="plain" hasBackgroundColor="false" hasLineColor="false" height="18.5234375" modelName="internal" modelPosition="c" textColor="#000000" visible="true" width="12.6708984375" x="3.66455078125" y="0.73828125">S</y:NodeLabel>
          <y:Shape type="ellipse"/>
        </y:ShapeNode>
      </data>
    </node>
    <node id="n156">
      <data key="d3">
        <y:ShapeNode>
          <y:Geometry height="50.0" width="100.0" x="1610.0" y="275.0"/>
          <y:Fill hasColor="false" transparent="false"/>
          <y:BorderStyle hasColor="false" type="line" width="1.0"/>
          <y:NodeLabel alignment="center" autoSizePolicy="content" fontFamily="Comic Sans MS" fontSize="60" fontStyle="plain" hasBackgroundColor="false" hasLineColor="false" height="87.61328125" modelName="free" modelPosition="anywhere" textColor="#000080" visible="true" width="1782.408203125" x="-2174.3854385886216" y="-1167.3053073064757">Modified Edinburgh Pathway Notation (mEPN) Scheme Pallette </y:NodeLabel>
          <y:Shape type="roundrectangle"/>
        </y:ShapeNode>
      </data>
    </node>
    <node id="n157">
      <data key="d3">
        <y:ShapeNode>
          <y:Geometry height="20.0" width="20.0" x="150.0" y="450.0"/>
          <y:Fill hasColor="false" transparent="false"/>
          <y:BorderStyle hasColor="false" type="line" width="2.0"/>
          <y:NodeLabel alignment="center" autoSizePolicy="node_width" fontFamily="Dialog" fontSize="13" fontStyle="plain" hasBackgroundColor="false" hasLineColor="false" height="19.92626953125" modelName="internal" modelPosition="c" textColor="#000000" visible="true" width="20.0" x="0.0" y="0.036865234375">
</y:NodeLabel>
          <y:Shape type="ellipse"/>
        </y:ShapeNode>
      </data>
    </node>
    <node id="n158">
      <data key="d3">
        <y:ShapeNode>
          <y:Geometry height="20.0" width="20.0" x="290.0" y="450.0"/>
          <y:Fill hasColor="false" transparent="false"/>
          <y:BorderStyle hasColor="false" type="line" width="2.0"/>
          <y:NodeLabel alignment="center" autoSizePolicy="node_width" fontFamily="Dialog" fontSize="13" fontStyle="plain" hasBackgroundColor="false" hasLineColor="false" height="19.92626953125" modelName="internal" modelPosition="tl" textColor="#000000" visible="true" width="20.0" x="4.0" y="4.0">
</y:NodeLabel>
          <y:Shape type="ellipse"/>
        </y:ShapeNode>
      </data>
    </node>
    <node id="n159">
      <data key="d3">
        <y:ShapeNode>
          <y:Geometry height="40.0" width="100.0" x="310.0" y="440.0"/>
          <y:Fill hasColor="false" transparent="false"/>
          <y:BorderStyle hasColor="false" type="line" width="2.0"/>
          <y:NodeLabel alignment="left" autoSizePolicy="content" fontFamily="Dialog" fontSize="24" fontStyle="plain" hasBackgroundColor="false" hasLineColor="false" height="33.40234375" modelName="internal" modelPosition="l" textColor="#000000" visible="true" width="374.69921875" x="4.0" y="3.298828125">TRANSCRIPTION/TRANSLATION
</y:NodeLabel>
          <y:Shape type="roundrectangle"/>
        </y:ShapeNode>
      </data>
    </node>
    <node id="n160">
      <data key="d3">
        <y:ShapeNode>
          <y:Geometry height="20.0" width="20.0" x="170.0" y="-580.0"/>
          <y:Fill color="#BFBFBF" transparent="false"/>
          <y:BorderStyle color="#000000" type="line" width="1.0"/>
          <y:NodeLabel alignment="center" autoSizePolicy="content" fontFamily="Arial" fontSize="13" fontStyle="plain" hasBackgroundColor="false" hasLineColor="false" height="18.5234375" modelName="internal" modelPosition="c" textColor="#000000" visible="true" width="12.6708984375" x="3.66455078125" y="0.73828125">X</y:NodeLabel>
          <y:Shape type="ellipse"/>
        </y:ShapeNode>
      </data>
    </node>
    <node id="n161">
      <data key="d3">
        <y:ShapeNode>
          <y:Geometry height="20.0" width="120.0" x="-970.0" y="-570.0"/>
          <y:Fill color="#CCFFFF" transparent="false"/>
          <y:BorderStyle color="#000000" type="line" width="1.0"/>
          <y:NodeLabel alignment="center" autoSizePolicy="content" fontFamily="Arial" fontSize="13" fontStyle="plain" hasBackgroundColor="false" hasLineColor="false" height="18.5234375" modelName="internal" modelPosition="c" textColor="#000000" visible="true" width="7.61181640625" x="56.194091796875" y="0.73828125">
</y:NodeLabel>
          <y:Shape type="roundrectangle"/>
        </y:ShapeNode>
      </data>
    </node>
    <node id="n162">
      <data key="d3">
        <y:ShapeNode>
          <y:Geometry height="40.0" width="100.0" x="-810.0" y="-580.0"/>
          <y:Fill hasColor="false" transparent="false"/>
          <y:BorderStyle hasColor="false" type="line" width="1.0"/>
          <y:NodeLabel alignment="left" autoSizePolicy="content" fontFamily="Dialog" fontSize="24" fontStyle="plain" hasBackgroundColor="false" hasLineColor="false" height="33.40234375" modelName="internal" modelPosition="l" textColor="#000000" visible="true" width="233.37109375" x="4.0" y="3.298828125">PEPTIDE, PROTEIN 
</y:NodeLabel>
          <y:Shape type="roundrectangle"/>
        </y:ShapeNode>
      </data>
    </node>
    <node id="n163">
      <data key="d3">
        <y:ShapeNode>
          <y:Geometry height="40.0" width="100.0" x="-130.0" y="540.0"/>
          <y:Fill hasColor="false" transparent="false"/>
          <y:BorderStyle hasColor="false" type="line" width="1.0"/>
          <y:NodeLabel alignment="left" autoSizePolicy="content" fontFamily="Arial" fontSize="40" fontStyle="plain" hasBackgroundColor="false" hasLineColor="false" height="93.375" modelName="internal" modelPosition="c" textColor="#800000" visible="true" width="1910.26953125" x="-905.134765625" y="-26.6875">To add to User Defined palette in yEd editor, select nodes and under the  Edit' menu select 'Add to Pallette'.
To use select node from User Defined Palette and drag accross to drawing window. </y:NodeLabel>
          <y:Shape type="roundrectangle"/>
        </y:ShapeNode>
      </data>
    </node>
    <node id="n164">
      <data key="d3">
        <y:ShapeNode>
          <y:Geometry height="30.0" width="30.0" x="-766.7522245037645" y="-134.36139630390164"/>
          <y:Fill color="#FFCC00" transparent="false"/>
          <y:BorderStyle color="#000000" type="line" width="1.0"/>
          <y:NodeLabel alignment="center" autoSizePolicy="content" fontFamily="Dialog" fontSize="13" fontStyle="plain" hasBackgroundColor="false" hasLineColor="false" height="19.92626953125" modelName="internal" modelPosition="c" textColor="#000000" visible="true" width="25.68994140625" x="2.155029296875" y="5.036865234375">165</y:NodeLabel>
          <y:Shape type="rectangle"/>
        </y:ShapeNode>
      </data>
    </node>
    <edge id="e0" source="n7" target="n8">
      <data key="d6">
        <y:PolyLineEdge>
          <y:Path sx="0.0" sy="0.0" tx="0.0" ty="0.0"/>
          <y:LineStyle color="#000000" type="line" width="2.0"/>
          <y:Arrows source="none" target="standard"/>
          <y:EdgeLabel alignment="center" distance="2.0" fontFamily="Dialog" fontSize="12" fontStyle="plain" hasBackgroundColor="false" hasLineColor="false" height="4.0" modelName="six_pos" modelPosition="tail" preferredPlacement="anywhere" ratio="0.5" textColor="#000000" visible="true" width="4.0" x="58.0" y="2.0"/>
          <y:BendStyle smoothed="true"/>
        </y:PolyLineEdge>
      </data>
    </edge>
    <edge id="e1" source="n10" target="n11">
      <data key="d6">
        <y:PolyLineEdge>
          <y:Path sx="0.0" sy="0.0" tx="0.0" ty="0.0"/>
          <y:LineStyle color="#0000FF" type="line" width="2.0"/>
          <y:Arrows source="none" target="standard"/>
          <y:EdgeLabel alignment="center" distance="2.0" fontFamily="Dialog" fontSize="12" fontStyle="plain" hasBackgroundColor="false" hasLineColor="false" height="4.0" modelName="six_pos" modelPosition="tail" preferredPlacement="anywhere" ratio="0.5" textColor="#000000" visible="true" width="4.0" x="58.0" y="2.0"/>
          <y:BendStyle smoothed="true"/>
        </y:PolyLineEdge>
      </data>
    </edge>
    <edge id="e2" source="n12" target="n13">
      <data key="d6">
        <y:PolyLineEdge>
          <y:Path sx="0.0" sy="0.0" tx="0.0" ty="0.0"/>
          <y:LineStyle color="#000000" type="dashed" width="2.0"/>
          <y:Arrows source="none" target="standard"/>
          <y:EdgeLabel alignment="center" distance="2.0" fontFamily="Dialog" fontSize="12" fontStyle="plain" hasBackgroundColor="false" hasLineColor="false" height="4.0" modelName="six_pos" modelPosition="tail" preferredPlacement="anywhere" ratio="0.5" textColor="#000000" visible="true" width="4.0" x="58.0" y="2.0"/>
          <y:BendStyle smoothed="true"/>
        </y:PolyLineEdge>
      </data>
    </edge>
    <edge id="e3" source="n18" target="n19">
      <data key="d6">
        <y:PolyLineEdge>
          <y:Path sx="0.0" sy="0.0" tx="0.0" ty="0.0"/>
          <y:LineStyle color="#99CCFF" type="line" width="2.0"/>
          <y:Arrows source="none" target="standard"/>
          <y:EdgeLabel alignment="center" distance="2.0" fontFamily="Dialog" fontSize="12" fontStyle="plain" hasBackgroundColor="false" hasLineColor="false" height="4.0" modelName="six_pos" modelPosition="tail" preferredPlacement="anywhere" ratio="0.5" textColor="#000000" visible="true" width="4.0" x="58.0" y="2.0"/>
          <y:BendStyle smoothed="true"/>
        </y:PolyLineEdge>
      </data>
    </edge>
    <edge id="e4" source="n21" target="n22">
      <data key="d6">
        <y:PolyLineEdge>
          <y:Path sx="0.0" sy="0.0" tx="0.0" ty="0.0"/>
          <y:LineStyle color="#FF9900" type="line" width="2.0"/>
          <y:Arrows source="none" target="standard"/>
          <y:EdgeLabel alignment="center" distance="2.0" fontFamily="Dialog" fontSize="12" fontStyle="plain" hasBackgroundColor="false" hasLineColor="false" height="4.0" modelName="six_pos" modelPosition="tail" preferredPlacement="anywhere" ratio="0.5" textColor="#000000" visible="true" width="4.0" x="58.0" y="2.0"/>
          <y:BendStyle smoothed="true"/>
        </y:PolyLineEdge>
      </data>
    </edge>
    <edge id="e5" source="n89" target="n90">
      <data key="d6">
        <y:PolyLineEdge>
          <y:Path sx="0.0" sy="0.0" tx="0.0" ty="0.0"/>
          <y:LineStyle color="#000000" type="line" width="2.0"/>
          <y:Arrows source="none" target="standard"/>
          <y:EdgeLabel alignment="center" distance="2.0" fontFamily="Dialog" fontSize="12" fontStyle="plain" hasBackgroundColor="false" hasLineColor="false" height="4.0" modelName="six_pos" modelPosition="tail" preferredPlacement="anywhere" ratio="0.5" textColor="#000000" visible="true" width="4.0" x="13.2197265625" y="-3.6655970982142776"/>
          <y:BendStyle smoothed="true"/>
        </y:PolyLineEdge>
      </data>
    </edge>
    <edge id="e6" source="n89" target="n91">
      <data key="d6">
        <y:PolyLineEdge>
          <y:Path sx="0.0" sy="0.0" tx="0.0" ty="0.0"/>
          <y:LineStyle color="#000000" type="line" width="2.0"/>
          <y:Arrows source="none" target="standard"/>
          <y:EdgeLabel alignment="center" distance="2.0" fontFamily="Dialog" fontSize="12" fontStyle="plain" hasBackgroundColor="false" hasLineColor="false" height="4.0" modelName="six_pos" modelPosition="tail" preferredPlacement="anywhere" ratio="0.5" textColor="#000000" visible="true" width="4.0" x="13.2197265625" y="9.3798828125"/>
          <y:BendStyle smoothed="true"/>
        </y:PolyLineEdge>
      </data>
    </edge>
    <edge id="e7" source="n109" target="n106">
      <data key="d6">
        <y:PolyLineEdge>
          <y:Path sx="0.0" sy="0.0" tx="-10.03125" ty="0.0"/>
          <y:LineStyle color="#008000" type="line" width="2.0"/>
          <y:Arrows source="none" target="none"/>
          <y:EdgeLabel alignment="center" distance="2.0" fontFamily="Dialog" fontSize="12" fontStyle="plain" hasBackgroundColor="false" hasLineColor="false" height="4.0" modelName="six_pos" modelPosition="tail" preferredPlacement="anywhere" ratio="0.5" textColor="#000000" visible="true" width="4.0" x="23.0" y="2.0"/>
          <y:BendStyle smoothed="true"/>
        </y:PolyLineEdge>
      </data>
    </edge>
    <edge id="e8" source="n106" target="n110">
      <data key="d6">
        <y:PolyLineEdge>
          <y:Path sx="0.0" sy="0.0" tx="0.0" ty="0.0"/>
          <y:LineStyle color="#008000" type="line" width="2.0"/>
          <y:Arrows source="none" target="standard"/>
          <y:EdgeLabel alignment="center" distance="2.0" fontFamily="Dialog" fontSize="12" fontStyle="plain" hasBackgroundColor="false" hasLineColor="false" height="4.0" modelName="six_pos" modelPosition="tail" preferredPlacement="anywhere" ratio="0.5" textColor="#000000" visible="true" width="4.0" x="22.9853515625" y="2.0"/>
          <y:BendStyle smoothed="true"/>
        </y:PolyLineEdge>
      </data>
    </edge>
    <edge id="e9" source="n113" target="n112">
      <data key="d6">
        <y:PolyLineEdge>
          <y:Path sx="0.0" sy="0.0" tx="0.0" ty="0.0"/>
          <y:LineStyle color="#FF0000" type="line" width="2.0"/>
          <y:Arrows source="none" target="none"/>
          <y:EdgeLabel alignment="center" distance="2.0" fontFamily="Dialog" fontSize="12" fontStyle="plain" hasBackgroundColor="false" hasLineColor="false" height="4.0" modelName="six_pos" modelPosition="tail" preferredPlacement="anywhere" ratio="0.5" textColor="#000000" visible="true" width="4.0" x="23.0" y="2.0"/>
          <y:BendStyle smoothed="true"/>
        </y:PolyLineEdge>
      </data>
    </edge>
    <edge id="e10" source="n112" target="n114">
      <data key="d6">
        <y:PolyLineEdge>
          <y:Path sx="0.0" sy="0.0" tx="0.0" ty="0.0"/>
          <y:LineStyle color="#FF0000" type="line" width="2.0"/>
          <y:Arrows source="none" target="standard"/>
          <y:EdgeLabel alignment="center" distance="2.0" fontFamily="Dialog" fontSize="12" fontStyle="plain" hasBackgroundColor="false" hasLineColor="false" height="4.0" modelName="six_pos" modelPosition="tail" preferredPlacement="anywhere" ratio="0.5" textColor="#000000" visible="true" width="4.0" x="22.9853515625" y="2.0"/>
          <y:BendStyle smoothed="true"/>
        </y:PolyLineEdge>
      </data>
    </edge>
    <edge id="e11" source="n116" target="n115">
      <data key="d6">
        <y:PolyLineEdge>
          <y:Path sx="0.0" sy="0.0" tx="0.0" ty="0.0"/>
          <y:LineStyle color="#CC99FF" type="line" width="2.0"/>
          <y:Arrows source="none" target="none"/>
          <y:EdgeLabel alignment="center" distance="2.0" fontFamily="Dialog" fontSize="12" fontStyle="plain" hasBackgroundColor="false" hasLineColor="false" height="4.0" modelName="six_pos" modelPosition="tail" preferredPlacement="anywhere" ratio="0.5" textColor="#000000" visible="true" width="4.0" x="23.0" y="2.0"/>
          <y:BendStyle smoothed="true"/>
        </y:PolyLineEdge>
      </data>
    </edge>
    <edge id="e12" source="n115" target="n118">
      <data key="d6">
        <y:PolyLineEdge>
          <y:Path sx="0.0" sy="0.0" tx="-9.96875" ty="0.0"/>
          <y:LineStyle color="#CC99FF" type="line" width="2.0"/>
          <y:Arrows source="none" target="standard"/>
          <y:EdgeLabel alignment="center" distance="2.0" fontFamily="Dialog" fontSize="12" fontStyle="plain" hasBackgroundColor="false" hasLineColor="false" height="4.0" modelName="six_pos" modelPosition="tail" preferredPlacement="anywhere" ratio="0.5" textColor="#000000" visible="true" width="4.0" x="23.004562377929688" y="2.0"/>
          <y:BendStyle smoothed="true"/>
        </y:PolyLineEdge>
      </data>
    </edge>
    <edge id="e13" source="n120" target="n121">
      <data key="d6">
        <y:PolyLineEdge>
          <y:Path sx="0.0" sy="0.0" tx="0.0" ty="0.0"/>
          <y:LineStyle color="#000000" type="line" width="2.0"/>
          <y:Arrows source="none" target="none"/>
          <y:EdgeLabel alignment="center" distance="2.0" fontFamily="Dialog" fontSize="12" fontStyle="plain" hasBackgroundColor="false" hasLineColor="false" height="4.0" modelName="six_pos" modelPosition="tail" preferredPlacement="anywhere" ratio="0.5" textColor="#000000" visible="true" width="4.0" x="58.0" y="2.0"/>
          <y:BendStyle smoothed="true"/>
        </y:PolyLineEdge>
      </data>
    </edge>
    <edge id="e14" source="n157" target="n158">
      <data key="d6">
        <y:PolyLineEdge>
          <y:Path sx="0.0" sy="0.0" tx="0.0" ty="0.0"/>
          <y:LineStyle color="#800080" type="line" width="2.0"/>
          <y:Arrows source="none" target="standard"/>
          <y:EdgeLabel alignment="center" distance="2.0" fontFamily="Dialog" fontSize="12" fontStyle="plain" hasBackgroundColor="false" hasLineColor="false" height="4.0" modelName="six_pos" modelPosition="tail" preferredPlacement="anywhere" ratio="0.5" textColor="#000000" visible="true" width="4.0" x="58.0" y="2.0"/>
          <y:BendStyle smoothed="true"/>
        </y:PolyLineEdge>
      </data>
    </edge>
  </graph>
  <data key="d0">
    <y:Resources/>
  </data>
</graphml>
